# Supplementary material for: The genome-scale sugar metabolic model from Neurospora crassa reveals lower gene redundancy than that of Aspergillus niger
Source: Curr Res Microb Sci. 2026 Apr 15;10:100596. doi: 10.1016/j.crmicr.2026.100596 (PMC13158570; doi:10.1016/j.crmicr.2026.100596)
Supplement: Supplementary file 4 [file mmc4.xlsx]

## Sheet: Table 1
Supplementary Table S2. Overview of sugar metabolic genes in three fungi.
The genes have been organized between the species based on the orthology analysis.
Genes from N. crassa with experimental support of their function have been underlined.
Pathways	Reactions	Enzyme description	EC number	Enzyme code	Pathway code	A. niger	Previous gene name	Current gene name	N. crassa	Current gene name	Suggested gene name	T. reesei
Glycolysis		Hexokinase	2.7.1.1	HXK	GLY01	NRRL3_05100	hxkA	hxkA	NCU02542	emp-1	hxk-1	TrE0694C
		Glucokinase	2.7.1.2	GLK		NRRL3_03068	glkA	glkA	NCU00575	gki-2	glk-1	TrD0423W
			2.7.1.1			NRRL3_11729		hxkB	/			/
						/			NCU06996	emp-9		TrC0785W
						/			NCU04728	emp-8		TrB1338C
	D-glucoose 6P ---> β-D-fructose 6P	Glucose 6-phosphate isomerase	5.3.1.9	PGI	GLY02	NRRL3_06888	pgiA	pgiA	NCU07281	gpi-1	pgi-1	TrG0068W (PGI1)
	β-D-fructose 6P ---> β-D-fructose 1,6-bisP	Phosphofructokinase	2.7.1.11	PFK	GLY03	NRRL3_10297	pfkA	pfkA	NCU00629	emp-3	pfk-1	TrD0726C
	β-D-fructose 1,6-bisP ---> β-D-fructose 6P	D-fructose 1,6-phosphatase	3.1.3.11	FBP	GLY04	NRRL3_07819	fbpA	fbpA	NCU04797	fbp-1		TrG0506C
												TrE0248W
	β-D-fructose 1,6-bisP ---> Glycerone P + D-glyceraldehyde 3P	Fructose-bisphosphate aldolase	4.1.2.13	FBA	GLY05	NRRL3_05672	fbaA	fbaA	NCU07807	fba	fba-1	TrB0153C
						NRRL3_00967/NRRL3_08838		fbaB/fbaC	NCU04401	fba-2		TrB1376W
						/			NCU09470			/
	Glycerone P ---> D-glyceraldehyde 3P	Triphosphate isomerase	5.3.1.1	TPI	GLY06	NRRL3_01004	tpiA	tpiA	NCU07550	tpi-1		TrF0890C
						NRRL3_06025	tpiB	tpiB	NCU10106	emp-19	tpi-2	TrB0201C
	D-glyceraldehyde 3P ---> D-glyceroyl-1,3-bisP	Glyceraldehyde 3-phosphate dehydrogenase	1.2.1.12	GPD	GLY07	NRRL3_07271	gpdA	gpdA	NCU01528	gpd-1		TrE0998W
						NRRL3_03214		gpdB	/			/
	D-glyceroyl 1,3P ---> D-glyceroyl 3P	Phosphoglycerate kinase	2.7.2.3	PGK	GLY08	NRRL3_10908	pgkA	pgkA	NCU07914	pgk	pgk-1	TrD0955W (PGK1)
	D-glyceroyl 3P <---> D-glyceroyl 2P	Phosphoglycerate mutase	5.4.2.12	PGM	GLY09	NRRL3_07072	pgmA	pgmA	NCU02252	emp-6	pgm-1	TrB0981C
						NRRL3_06849/NRRL3_03100		pgmB/pgmC	NCU11201	emp-10		TrC1246C
						/			NCU07258	emp-13
						/			NCU05116	emp-15
						/			NCU09489	emp-11		/
	D-glyceroyl 2P ---> phosphoenolpyruvate	Enolase	4.2.1.11	ENO	GLY10	NRRL3_10666	enoA	enoA	NCU10042	emp-7	eno-1	TrA1058C
									NCU01870	eno-1	eno-2
	phosphoenolpyruvate ---> pyruvate	Pyruvate kinase	2.7.1.40	PKI	GLY11	NRRL3_04921	pkiA	pkiA	NCU06075	ace-8	pki-1	TrB0353C
Pentose phosphate pathway	D-glucopyranose 6-phosphate ---> 6-phospho D-glucono-1,5-lactone	Glucose 6-phosphate dehydrogenase	1.1.1.49	GSD	PPP01	NRRL3_05283	gsdA	gsdA	NCU09111	ace-7	gsd-1	TrA1142C
	D-glucono-1,5-lactone 6P ---> D-gluconate 6P	6-phosphogluconolactonase	3.1.1.31	PGL	PPP02	NRRL3_02043	pglA	pglA	NCU00087	ppm-1	pgl-1	TrE0935C
									NCU04727	gapd-1		TrB1340W
	D-gluconate 6P ---> D-ribulose 5P	6-phosphogluconate dehydrogenase	1.1.1.44	GND	PPP03	NRRL3_09981	gndA	gndA	NCU03100	ppm-2	gnd-1	TrG0615W
						NRRL3_09641	gndB	gndB	NCU00837	ppm-4	gnd-2	/
						NRRL3_08784	/		NCU10110	hbd-3		/
						NRRL3_00968			/			/
						NRRL3_00234	/		NCU07422	/		TrA1757W
						/			NCU11370	ppm-5		TrD0016C
						/			NCU06559	hbd-2		TrG1104W
	D-ribulose 5P ---> D-xylulose 5P	Ribulose-phosphate 3-epimerase	5.1.3.1	RPE	PPP04	NRRL3_00279	rpeA	rpeA	NCU00519	ppm-7	rpe-1	TrG0799C
	D-ribulose 5P ---> D-ribose 5P	Ribose 5-phosphate isomerase	5.3.1.6	RPI	PPP05	NRRL3_10107	rpiB	rpiB	NCU07608	ppm-3	rpi-2	TrC0592C
						NRRL3_06024	rpiA	rpiA	NCU10107	rpi-1		TrB0202C
	D-ribose 5P + D-xylulose 5P ---> D-sedoheptulose 7P + D-glyceraldehyde 3P	Transketolase	2.2.1.1	TKT	PPP06	NRRL3_11249	tktA	tktA	NCU01328	ppm-8	tkt-1	TrA1163C
						NRRL3_05756	tktB	tktB	NCU05151	phk-1	tkt-2	TrF0740C
						/			/			TrB0776C
	D-sedoheptulose 7P + D-glyceraldehyde 3P ---> β-D-fructose 6P + D-erythrose 4P	Transaldolase	2.2.1.2	TAL	PPP07	NRRL3_04528	talA	talA	NCU02136	ppm-10	tal-1	TrD0389C
						NRRL3_04473	talB	talB	NCU06142	/		/
						/			/			TrF0087W/TrA2108W
	D-erythrose 4P + D-xylulose 5P ---> D-glyceraldehyde 3P + β-D-fructose 6P	Transketolase	2.2.1.1	TKT	PPP08	NRRL3_11249	tktA	tktA	NCU01328	ppm-8	tkt-1	TrA1163C
						NRRL3_05756	tktB	tktB	NCU05151	phk-1	tkt-2	TrF0740C
						/			/			TrD0970W
						/			/			TrB0776C
	D-xylulose 5P + formaldehyde ---> D-glyceraldehyde 3P + Dihydroxyacetone	Transketolase	2.2.1.3	TKT	PPP09	NRRL3_00895	tktC	tktC	NCU01328	ppm-8	tkt-1	TrA1163C
						NRRL3_10165			/			/
	D-ribose ---> D-ribose 5P	Ribokinase	2.7.1.15	RBK	PPP10	NRRL3_04177	rbkA	rbkA	NCU04339	rik-8	rbk-1	TrC0991W
	D-ribulose ---> D-ribulose 5P	Ribulokinase	2.7.1.47	RBT	PPP11	NRRL3_00588	rbtA	rbtA	NCU01701	rok-1	rbt-1	TrC0283C
Pentose catabolic pathway	L-arabinose ---> L-arabitol	L-arabinose reductase	1.1.1.21	LAR	PCP01	NRRL3_10050	larA	larA	/			TrA2041C (GLD1)
		D-xylose reductase		XYR		NRRL3_01952	xyrA	xyrA	NCU08384	xr	xyr-1	TrB0496C (XYL1)
		D-xylose reductase				NRRL3_10868	xyrB	xyrB	NCU04510	gcy-3	xyr-2	/
						NRRL3_02854/NRRL3_07282/NRRL3_08020/NRRL3_10849	srdA/srdB/srdC/srdE	srdA/srdB/srdC/srdE	/			/
						NRRL3_06930	srdD	garB	NCU01906	gcy-2	gar-2	TrC1350W (GAR1)
						NRRL3_02807		srdF	/			TrA2012W
	L-arabitol ---> L-xylulose	L-arabitol-dehydrogenase	1.1.1.12	LAD	PCP02	NRRL3_02523	ladA	ladA	NCU00643	ard-1	lad-1	TrB1462W (LAD1)
		Sorbitol dehydrogenase		SBD		NRRL3_04328	sdhA	sbdA	/			/
		Xylitol dehydrogenase		XDH		NRRL3_09204	xdhA	xdhA	NCU00891	xyd-1	xdh-1	TrB1604C (XDH1)
						NRRL3_00896		polD	/			TrD0969C
						NRRL3_08407		polE	/			/
	L-xylulose ---> xylitol	L-xylulose reductases	1.1.1.10	LXR	PCP03	NRRL3_10884	lxrA	lxrA	NCU08943	cem-6	lxr-1	TrB1351W (LXR4)
						NRRL3_04510	lxrB	lxrB	NCU03803		lxr-2	TrA0483W (LXR3)/TrE0029C
	D-xylose ---> xylitol	L-arabinose reductase	1.1.1.307	LAR	PCP04	NRRL3_10050	larA	larA	/			TrA2041C (GLD1)
		D-xylose reductase		XYR		NRRL3_01952	xyrA	xyrA	NCU08384	xr	xyr-1	TrB0496C (XYL1)
		D-xylose reductase				NRRL3_10868	xyrB	xyrB	NCU04510	gcy-3	xyr-2	/
						NRRL3_02854/NRRL3_07282/NRRL3_08020/NRRL3_10849	srdA/srdB/srdC/srdE	srdA/srdB/srdC/srdE	/			/
						NRRL3_06930	srdD	garB	NCU01906	gcy-2	gar-2	TrC1350W (GAR1)
	xylitol ---> D-xylulose	L-arabitol-4-dehydrogenase	1.1.1.9	LAD	PCP05	NRRL3_02523	ladA	ladA	NCU00643	ard-1	lad-1	TrB1462W (LAD1)
		Sorbitol dehydrogenase		SBD		NRRL3_04328	sdhA	sbdA	/			/
		Xylitol dehydrogenase		XDH		NRRL3_09204	xdhA	xdhA	NCU00891	xyd-1	xdh-1	TrB1604C (XDH1)
		Galactitol dehydrogenase				NRRL3_07283	ladB	gtdA	/			/
						NRRL3_00319	gluE	iddA	NCU01905/NCU07022	sodh-1/sodh-2	idd-1	TrC1351C
						NRRL3_08821/NRRL3_11473/NRRL3_03933		polA/polB/polC	/			/
	D-xylulose ---> D-xylulose 5P	D-xylulose kinase	2.7.1.17	XKI	PCP06	NRRL3_04471	xkiA	xkiA	NCU11353	xyk-1	xki-1	TrD0701C (XKI1)
Mannose metabolism	D-mannose ---> D-mannose 6P	Hexokinase	2.7.1.7	HXK	MAN01	NRRL3_05100	hxkA	hxkA	NCU02542	emp-1	hxk-1	TrE0694C
						NRRL3_11729	put. hxk	hxkB	/			/
									NCU06996	emp-9		TrC0785W
									NCU04728	emp-8		TrB1338C
	β-D-fructose 6-P <--> D-mannose 6P	Mannose 6-phosphate isomerase	5.3.1.8	PMI	MAN02	NRRL3_11229	pmiA	pmiA	NCU07165	man-3	pmi-1	TrB1955W
						NRRL3_07971		pmiB	NCU02322	man-2	pmi-2	TrA2103W
	D-mannose 6P ---> α-D-mannose 1P	Phosphomannomutase	5.4.2.8	PMM	MAN03	NRRL3_10685	pmmA	pmmA	NCU02829	sec53	pmm-1	TrA1681C
						NRRL3_04753		pmmB	/			/
	α-D-mannose 1P ---> GDP-α-D-mannose	Guanylyltransferase	2.7.7.13	MGT	MAN04	NRRL3_09951	mgtA	mgtA	NCU05937	gmp-1	mgt-1	TrB0040C
						NRRL3_07837	mgtB	mgtB	NCU06003	mpg-1	mgt-2	TrD1191W (MPG1)
						/			NCU02414	eif2B-epsilon		/
						/			/			TrG0998C
L-rhamnose metabolism	L-rhamnose ---> L-rhamnono-1,4-lactone	L-rhamnose-1-dehydrogenase	1.1.1.173	LRA	RHA02	NRRL3_01494	lraA	lraA	NCU09035	adh-7	lra-1	TrG0535W
	L-rhamnono-1,4-lactone ---> L-rhamnonate	L-rhamnonic acid lactonase	3.1.1.65	LRL	RHA03	NRRL3_01493	lrlA	lrlA	NCU03605	lrl-1		TrD0940C
	L-rhamnonate ---> 2-dehydro-3-deoxy-L-rhamnonate	L-rhamnonate dehydratase	4.2.1.90	LRD	RHA04	NRRL3_01495	lrdA	lrdA	NCU09034	lrd-1		TrG0534W
	2-dehydro-3-deoxy-L-rhamnonate ---> pyruvate	2-keto-3-deoxy-L-rhamnonate aldolase	4.1.2.53	LKA	RHA05	NRRL3_08604	lkaA	lkaA	NCU03086			TrA0720C
D-galactose metabolism
Leloir	β-D-galactose ---> α-D-galactose	Galactose mutarotase (aldose 1-epimerase)	5.1.3.3	GMR	GAL_LEL01	NRRL3_05510	galm	gmrA	NCU08516	aep-1	gmr-1	TrA1426C
						NRRL3_09251		gmrB	NCU09705	aep-4	gmr-2	TrB0958W
						/			NCU02786	emp-18		TrB0485C
						/			NCU08398	aep-2		/
						/			NCU06156			/
	α-D-galactose ---> α-D-galactose 1P	Galactokinase	2.7.1.6	GAK	GAL_LEL02	NRRL3_06978	galE	gakA	NCU08687	gak-1		TrE1158W
	α-D-galactose 1P ---> α-D-glucopyranose 1P	D-galactose-1-phosphate uridylyl transferase	2.7.7.12	GPU	GAL_LEL03	NRRL3_05970	galD	gpuA	NCU04460	gpu-1		TrG0225C (GAL7)
	α-D-glucose 1P ---> D-glucose 6P	Phosphoglucomutase	5.4.2.2	PGT	GAL_LEL04	NRRL3_05655	pgmB	pgtA	NCU10058	rg-1	pgt-1	TrA1515W
						/			NCU07458	chi-3		TrA0849C
	UDP-α-D-glucose <--> UDP-α-D-galactose	UDP-galactose 4-epimerase	5.1.3.2	UGE	GAL_LEL05	NRRL3_00925	ugeA	ugeA	NCU04442	aep-3	uge-1	TrG0438W
						NRRL3_02929/NRRL3_05343			NCU05133	gle-1		/
						NRRL3_02636/NRRL3_05547			NCU11417			/
						NRRL3_02566			NCU08549	gae-1		/
						NRRL3_03410			/			TrA0003W
Oxidoreductive pathway	D-galactose ---> galactitol		1.1.1.21	LAR	GAL_OXI01	NRRL3_10050	larA		/			TrA2041C (GLD1)
				XYR		NRRL3_01952	xyrA	xyrA	NCU08384	xr	xyr-1	TrB0496C (XYL1)
		D-xylose reductase				NRRL3_10868	xyrB	xyrB	NCU04510	gcy-3	xyr-2	/
						NRRL3_02854/NRRL3_07282	srdA/srdB	srdA/srdB	/			/
						NRRL3_02807	srdF	srdF	/			TrA2012W
	galactitol ---> L-xylo-3-hexulose	Galactitol dehydrogenase	1.1.1.-	GTD	GAL_OXI02	NRRL3_07283	ladB	gtdA	NCU00643	ard-1		TrB1462W (LAD1)
	L-xylo-3-hexulose ---> D-sorbitol	L-xylo-3-hexulose reductase	1.1.1.-		GAL_OXI03	NRRL3_07289	xhrA	xhrA	/			TrD0009C
						/			/			TrG1056C
	D-sorbitol ---> keto-D-fructose	Sorbitol dehydrogenase	1.1.1.14	SBD	GAL_OXI04	NRRL3_04328	sdhA	sbdA	NCU00891	xyd-1	sbd-1	TrB1604C (XDH1)
						NRRL3_01929	gutB	sbdB	/			/
						NRRL3_08842			/			/
						/			NCU01905	sodh-1	idd-1	TrC1351C
						/			NCU00643	ard-1		TrB1462W (LAD1)
						/			NCU07022	sodh-2		/
	keto-D-fructose ---> β-D-fructofuranose		spontaneous		GAL_OXI05	/
	β-D-fructofuranose ---> β-D-fructofuranose 6P	Hexokinase	2.7.1.4	HXK	GAL_OXI06	NRRL3_05100	hxkA	hxkA	NCU02542	emp-1	hxk-1	TrE0694C
						NRRL3_11729	put. hxk	hxkB	/			/
						/			NCU06996	emp-9		TrC0785W
						/			NCU04728	emp-8		TrB1338C
D-galacturonic acid	D-galacturonate ---> L-galactonate	D-galacturonic acid reductase	1.1.1.365	GAR	GALA01	NRRL3_05650	gaaA	garA	NCU09533	gar-1		TrA0415C
						NRRL3_06930	srdD	garB	NCU01906	gcy-2	gar-2	TrC1350W (GAR1)
	L-galactonate ---> 2-dehydro-3-deoxy-L-galactonate	L-galactonate dehydratase	4.2.1.146	LGD	GALA02	NRRL3_06890	gaaB	lgdA	NCU07064	lgd--1		TrG0588C (LGD1)
						/			/			TrD0111C
	2-dehydro-3-deoxy-L-galactonate ---> L-glyceraldehyde	2-keto-3-deoxy-L-galactonate aldolase	4.1.2.54	LGA	GALA03	NRRL3_05649	gaaC	lgaA	NCU09532	lga-1		TrA0417W (LGA1)
						/			/			TrB0821C
	L-glyceraldehyde ---> glycerol	L-glyceraldehyde reductase	1.1.1.372	LAR	GALA04	NRRL3_10050	gaaD/larA	larA				TrA2041C (GLD1)
Glycerol	glycerol ---> glycerol 3P	Glycerol kinase	2.7.1.30	GLC	GLC01	NRRL3_07842	glcA	glcA	NCU06005	glk-1	glc-1	TrD0996W
	glycerol 3P ---> dihydroxyacetone P	Glycerol 3-phosphate dehydrogenase	1.1.5.3		GLC02	NRRL3_10724			NCU05454	glp-2		TrD0992C
	dihydroxyacetone P ---> glycerol 3P	Glycerol 3-phosphate dehydrogenase	1.1.1.8	GFD	GLC03	NRRL3_02122	gfdA	gfdA	NCU00742	glp-1	gfd-1	TrG1000W
						NRRL3_04170	gfdB	gfdB	/			/
	glycerol 3P ---> glycerol	Glycerol 1-phosphatase	3.1.3.21	GPP	GLC04	NRRL3_10933	gppA	gppA	NCU03068	pdx-3	gpp-1	TrA1660W
						NRRL3_11685	gppB	gppB	/			/
	glycerol ---> dihydroxyacetone	Glycerol dehydrogenase	1.1.1.156	GLD	GLC05	NRRL3_02193	gldB	gldB	NCU04923	gcy-1	gld-1	TrF0018W (GLD2)
						/			/			TrE0980W/TrE1088W
	dihydroxyacetone ---> dihydroxyacetone P	Dihydroxyacetone kinase	2.7.1.29	DAK	GLC06	NRRL3_01127	dakA	dakA	NCU03779	dak-1		TrA0489W/TrD1127W
						/			NCU04400			/
D-glucuronic acid	D-glucuronate ---> L-gulonate	D-glucuronate reductase	1.1.1.19	GAR	GLUA01	NRRL3_05650	gaaA	garA	NCU09533	gar-1		TrA0415C
						NRRL3_06930	srdD	garB	NCU01906	gcy-2	gar-2	TrC1350W
						NRRL3_05023			NCU01704			TrE1087C
						NRRL3_07704			NCU07080			TrF0255C
						NRRL3_06932			/			/
	L-gulonate ---> 2-keto-L-gulonate	hypothetical reaction	?		GLUA02	/	/	/	/	/		/
	2-keto-L-gulonate ---> L-idonate	2-keto-L-gulonate reductase	1.1.1.-	GUR	GLUA03	NRRL3_08410	gluC	gurA	NCU01078			/
						NRRL3_00318	gluD	gurB	NCU07931		gur-1	TrD0179C
						NRRL3_06595			NCU01439	ser-2		TrE0363W/TrG0395C
						NRRL3_03603			NCU03813	fdh		TrA0460W
	L-idonate ---> 5-keto-D-gluconate	L-idonate-5-dehydrogenase	1.1.1.264/1.1.1.366	IDD	GLUA04	NRRL3_00319	gluE	iddA	NCU01905/NCU07022	sodh-1/sodh-2	idd-1	TrC1351C
	5-keto-D-gluconate ---> D-gluconate	5-keto-gluconate reductase	1.1.1.69	KGR	GLUA05	NRRL3_02652	gluF	kgrA	NCU01904	pgi-1	kgr-1	TrC1352W
						NRRL3_07947			NCU02097			/
						NRRL3_06502			NCU00414	ad-15		TrE0864W
						NRRL3_09788			NCU07242			TrB1805W
						NRRL3_00716						TrD0056W
						NRRL3_00716			/			TrB1825C/TrB1587W
						NRRL3_08011			/			TrB0574C/TrF0817W
D-gluconic acid	D-glucose ---> D-glucono-1,5-lactone	glucose oxidase	1.1.3.4	GOX	GLUOA01	NRRL3_02841	goxC		NCU09798	adh-9		TrE0218W
	D-glucono-1,5-lactone ---> D-gluconate	D-glucono-1,5-lactone lactonodehydrolase or gluconolactonase	3.1.1.17	GLL	GLUOA02	NRRL3_02165		gllA	NCU07143	ppm-11
						NRRL3_02840
									NCU00326			TrF0918C
	D-gluconate ---> D-gluconate 6P	Gluconate kinase	2.7.1.12	GUK	GLUOA03	NRRL3_02224	gukA		NCU02702	gki-1		TrG0713C
									NCU07626		guk-1	TrF0743W
TCA	pyruvate + hydrogencarbonate + ATP ---> oxaloacetate + ADP +phosphate + H+	Pyruvate carboxylase	6.4.1.1	PYC	TCA01	NRRL3_08073	pycA	pycA	NCU02505	suc	pyc-1	TrA1623W
	pyruvate ---> acetyl-CoA	Pyruvate dehydrogenase complex	1.8.1.4/1.2.4.1/2.3.1.12		TCA02	NRRL3_01584			NCU03004	ace-3		TrC1417C
						NRRL3_04398			NCU07659	ace-4		TrE0976C
				LPD		NRRL3_04756	lpdA	lpdA	NCU02407	dpd-1	lpd-1	TrB0694W
				PDA		NRRL3_04970	pdaA	pdaA	NCU06482	ace-2	pda-1	TrD0277W
						NRRL3_05302			NCU00050	ace-11		TrA1312C
						NRRL3_09769			/			/
						/			NCU03913	ovd-2		TrF0257C
	oxaloacetate + acetyl-CoA + H2O ---> citrate + coenzyme A + H+	2-methylcitrate synthase	2.3.3.1/2.3..3.3/2.3.3.16	MCS	TCA03	NRRL3_03739	mcsA	mcsA	NCU02482	tca-2	mcs-1	TrD0058W
		Citrate synthase		CIT		NRRL3_00547	citA	citA	NCU01692	cit-1		TrC0275C
						NRRL3_00288			/			/
	citrate ---> cis-aconitate + H2O / cis-aconitate + H2O ---> D-threo-isocitrate	Aconitate hydratase	4.2.1.3	ACO	TCA04	NRRL3_11573	acoA	acoA	NCU02366	tca-3	aco-1	TrB0668W
						NRRL3_00316	acoB	acoB	NCU04280	acu-18	aco-2	TrA0551W
						NRRL3_05366/NRRL3_06865			/			/
	D-threo-isocitrate + NAD+ ---> 2oxoglutarate + NADH + H+	Isocitrate dehydrogenase	1.1.1.42/1.1.1.41	ICD	TCA05	NRRL3_05263	icdA	icdA	NCU03857	tca-5	icd-1	TrB1824C
						NRRL3_11176			NCU07697	tca-4		TrC0647C
						NRRL3_10706			NCU00775	tca-6		TrG0959C
	oxoglutarate + NAD+ + coenzyme A ---> succinyl-CoA + NADH + CO2	2-oxoglutarate dehydrogenase complex	1.2.4.2/2.3.1.61/1.8.1.4 (1.2.1.105)	OGD	TCA06	NRRL3_07854			NCU05425	tca-7		TrD0493W
						NRRL3_09217			NCU02438	tca-19		TrB0692C
						NRRL3_11727/NRRL3_11728			/			/
						/			NCU02407	dpd-1		TrB0694W
						/			NCU08917/NCU01665			/
	succinyl-CoA + GDP/ADP + phosphate ---> succinate + coenzyme A + GTP/ATP	Succinate-CoA ligase	6.2.1.4/6.2.1.5	SCL	TCA07	NRRL3_00603			NCU08471	tca-9		TrA0962C/TrD1319W
						NRRL3_06528			NCU01227	tca-8		TrE0177C/TrD1325C
						/			NCU06785	acu-20		TrF0829W
						/			NCU09810	suc-4		/
	succinate + an electron-transfer quinone ---> fumarate + an electron-transfer quinol	Succinate dehydrogenase	1.3.5.1	SDH	TCA08	NRRL3_04474	carC	carC	NCU07756	tca-11		TrA0231W
						NRRL3_02775			NCU03031	tca-13		TrD1043W
						NRRL3_05239	sdhA	sdhA	NCU08336	tca-12	sdh-1	TrA1770C
						NRRL3_00966			NCU00959	tca-10		TrD0213C
						NRRL3_04943			NCU04649			TrE0413W
						NRRL3_06773			NCU02580			TrB1572C
						NRRL3_11113			NCU06042	fxr-5		/
						NRRL3_11670			/			/
						NRRL3_05660			/			/
						NRRL3_05826			/			/
						/			NCU08124	std-2		/
	fumarate + H2O ---> (S)-malate	Fumarate hydratase	4.2.1.2		TCA09	NRRL3_03113	fumR	fumR	NCU10008	tca-14	fum-2	TrG0593C
	(S)-malate + NAD+ ---> oxaloacetate + NADH + H+	Malate dehydrogenase	1.1.1.37	MDH	TCA10	NRRL3_03570	mdhA	mdhA	NCU06211	tca-16		TrF0616W
						NRRL3_04395			NCU04899	tca-15		TrB0232C
						NRRL3_08886			NCU05586			TrF1064C
						NRRL3_09556			/
						/			NCU02906	mdh-1		TrB0581W
	oxaloacetate + H2O ---> oxalate + acetate + H+	Oxaloacetate acetylhydrolase	3.7.1.1	OAH	TCA11	NRRL3_06354	oahA	oahA	NCU00187	mig-11	oah-1	TrC1531W
						NRRL3_04875			/			/
	acetate + ATP + coenzyme A ---> acetyl-CoA + AMP + diphosphate	Acetyl-CoA synthetase	6.2.1.1	ACU	TCA12	NRRL3_07795	acuA	acu1	NCU06836	acu-5	acu-1	TrE0806C
						NRRL3_03516			NCU01417	prp-1		TrD0931W
						/			NCU07231			TrG0216C
Glyoxylate cycle	pyruvate + hydrogencarbonate + ATP ---> oxaloacetate + ADP +phosphate + H+	Pyruvate carboxylase	6.4.1.1	PYC	GOC01	NRRL3_08073	pycA	pycA	NCU02505	pyc-1		TrA1623W
	pyruvate ---> acetyl-CoA	Pyruvate dehydrogenase complex	1.8.1.4/1.2.4.1/2.3.1.12		GOC02	NRRL3_01584			NCU03004	ace-3		TrC1417C
						NRRL3_04398			NCU07659	ace-4		TrE0976C
						NRRL3_04756	lpdA	lpdA	NCU02407	dpd-1	lpd-2	TrB0694W
				PDA		NRRL3_04970	pdaA	pdaA	NCU06482	ace-2	pda-2	TrD0277W
						NRRL3_05302			NCU00050	ace-11		TrA1312C
						NRRL3_09769			/			/
						/			NCU03913	ovd-2		TrF0257C
	glyoxylate + acetyl-CoA +H2O ---> (S)-malate + coenzyme A + H+	Malate synthase	2.3.3.9	MAS	GOC03	NRRL3_03733			NCU10007	acu-9		TrD1203W
	(S)-malate + NAD+ ---> oxaloacetate + NADH + H+	Malate dehydrogenase	1.1.1.37	MDH	GOC04	NRRL3_03570	mdhA	mdhA	NCU06211	tca-16		TrF0616W
						NRRL3_04395			NCU04899	tca-15		TrB0232C
						NRRL3_08886			NCU05586			TrF1064C
						NRRL3_09556			/			/
						/			NCU02906	mdh-1		TrB0581W
	oxaloacetate + acetyl-CoA + H2O ---> citrate + coenzyme A + H+	2-methylcitrate synthase	2.3.3.1/2.3..3.3/2.3.3.16	MCS	GOC05	NRRL3_03739	mcsA	mcsA	NCU02482	tca-2	mcs-1	TrD0058W
		Citrate synthase		CIT		NRRL3_00547	citA	citA	NCU01692	cit-1		TrC0275C
						NRRL3_00288			/
	citrate ---> cis-aconitate + H2O / cis-aconitate + H2O ---> D-threo-isocitrate	Aconitate hydratase	4.2.1.3	ACO	GOC06	NRRL3_11573	acoA	acoA	NCU02366	tca-3	aco-1	TrB0668W
						NRRL3_00316	acoB	acoB	NCU04280	acu-18	aco-2	TrA0551W
						NRRL3_05366/NRRL3_06865			/			/
	D-threo-isocitrate ---> succinate + glyoxylate	Isocitrate lyase	4.1.3.1	ICL	GOC07	NRRL3_02395	acuD	iclA	NCU04230	acu-3	icl-1	TrA1235W
						/			NCU02481	acu-21		TrD0057C
	oxaloacetate + H2O ---> oxalate + acetate + H+	Oxaloacetate acetylhydrolase	3.7.1.1	OAH	GOC08	NRRL3_06354	oahA	oahA	NCU00187	mig-11	oah-1	TrC1531W
						NRRL3_04875			/			/
	acetate + ATP + coenzyme A ---> acetyl-CoA + AMP + diphosphate	Acetyl-CoA synthetase	6.2.1.1	ACU	GOC09	NRRL3_07795	acuA	acuA	NCU06836	acu-5	acu-1	TrE0806C
						NRRL3_03516			NCU01417	prp-1		TrD0931W
						/			NCU07231			TrG0216C

## Sheet: Table S1
The characterized genes and their real orthologs in other fungi were marked as yellow, and experimetally characterized genes are shown in bold fonts.
The putative genes (recently duplicated paralogs) identified by OrthoMCL and OrthoFinder tool are marked as orange.
The genes only predicted by PathwayTools are marked as blue.
Reactions without any enzyme information are marked as red.
The gene and its ortholog described in previous literature but lack of experimental evidence are marked as grey.
put. means putative genes.
Pathways	Reactions	Enzyme description	EC number	Gene name	A. niger	No.	A. nidulans	No.	P. subrubescens	No.	T. reesei	No.	P. chrysosporium	No.	D. squalens	No.
Glycolysis pathway	D-glucopyranose ---> D-glucopyranose 6-phosphate	Hexokinase	2.7.1.1	hxkA	NRRL3_05100	3	AN7459 (hxkA)	5	Pensub1|11237	6	TrE0694C	4	Phchr2|2979208	2	Dicsqu464_1|880495	2
		Glucokinase	2.7.1.2	glkA	NRRL3_03068		AN8689		Pensub1|194\Pensub1|5250		TrD0423W		Phchr2|3008745		Dicsqu464_1|921177
			2.7.1.1	put. hxk	NRRL3_11729		AN2638		\		\		\		\
			2.7.1.1/2.7.1.2		\		AN2180\AN4255		Pensub1|11702\Pensub1|10471\Pensub1|3303		TrC0785W\TrB1338C		\		\
	D-glucopyranose 6-phosphate ---> b-D-fructofuranose 6-phosphate	Glucose 6-phosphate isomerase	5.3.1.9	pgiA	NRRL3_06888	1	AN6037 (swoM)	1	Pensub1|11052	1	TrG0068W (PGI1)	1	Phchr2|2967674	1	Dicsqu464_1|908534	1
	b-D-fructofuranose 6-phosphate ---> b-D-fructose 1,6-bisphosphate	Phosphofructokinase	2.7.1.11	pfkA	NRRL3_10297	1	AN3223	1	Pensub1|6590	1	TrD0726C	1	Phchr2|2988837	1	Dicsqu464_1|977746	1
	b-D-fructose 1,6-bisphosphate ---> b-D-fructofuranose 6-phosphate	D-fructose 1,6-phosphatase	3.1.3.11	fbpA	NRRL3_07819	1	AN5604 (acuG)	1	Pensub1|1578	1	TrG0506C	2	Phchr2|3007920	1	Dicsqu464_1|943162	1
					\		\		\		TrE0248W		\		\
	b-D-fructose 1,6-bisphosphate ---> Glycerone phosphate + D-glyceraldehyde 3-phosphate	Fructose-bisphosphate aldolase	4.1.2.13	fbaA	NRRL3_05672	3	AN2875	3	Pensub1|8799	5	TrB0153C	2	Phchr2|136462	1	Dicsqu464_1|909166	2
				put. fba	NRRL3_00967\NRRL3_08838		AN1888\AN2334		Pensub1|8329\Pensub1|2680\Pensub1|1725		TrB1376W		\		Dicsqu464_1|881015
					\		\		Pensub1|2681		\		\		\
	Glycerone phosphate ---> D-glyceraldehyde 3-phosphate	Triphosphate isomerase	5.3.1.1	tpiA	NRRL3_01004	2	AN6900 (tpiA)	2	Pensub1|14035	2	TrF0890C	2	Phchr2|2913593	1	Dicsqu464_1|968154	1
				tpiB	NRRL3_06025		AN5908		Pensub1|10585		TrB0201C		\		\
	D-glyceraldehyde 3-phosphate ---> 1,3-phospho-D-glyceroyl-phosphate	Glyceraldehyde 3-phosphate dehydrogenase	1.2.1.12	gpdA	NRRL3_07271	2	AN8041 (gpdA)	2	Pensub1|2003	2	TrE0998W	1	Phchr2|3028685	1	Dicsqu464_1|934352	1
				put. gpd	NRRL3_03214		AN2583		Pensub1|9938		\		\		\
	1,3-phospho-D-glyceroyl-phosphate ---> 3-phospho-D-glyceroyl	Phosphoglycerate kinase	2.7.2.3	pgkA	NRRL3_10908	1	AN1246 (pgkA)	1	Pensub1|14174	1	TrD0955W (PGK1)	1	Phchr2|2895437	1	Dicsqu464_1|912966	1
	3-phospho-D-glyceroyl <---> 2-phospho-D-glyceroyl	Phosphoglycerate mutase	5.4.2.12	pgmA	NRRL3_07072	3	AN3059 (pgmA)	2	Pensub1|11399	3	TrB0981C	2	Phchr2|2981615	2	Dicsqu464_1|951987	3
				put. pgm	NRRL3_06849\NRRL3_03100		AN8720		Pensub1|1683\Pensub1|838		TrC1246C		Phchr2|2985939		Dicsqu464_1|919502
					\		\		\		\		\		Dicsqu464_1|911405
	2-phospho-D-glyceroyl ---> phosphoenolpyruvate	Enolase	4.2.1.11	enoA	NRRL3_10666	1	AN5746 (acuN)	1	Pensub1|12236	1	TrA1058C	1	Phchr2|2900871\Phchr2|2915444	2	Dicsqu464_1|871142	1
	phosphoenolpyruvate ---> pyruvate	Pyruvate kinase	2.7.1.40	pkiA	NRRL3_04921	1	AN5210	1	Pensub1|5840	1	TrB0353C	1	Phchr2|1303762	1	Dicsqu464_1|844436	1
Pentose phosphate pathway	D-glucopyranose 6-phosphate ---> 6-phospho D-glucono-1,5-lactone	Glucose 6-phosphate dehydrogenase	1.1.1.49	gsdA	NRRL3_05283	1	AN2981 (gsdA)	1	Pensub1|10289	1	TrA1142C	1	Phchr2|2898322	1	Dicsqu464_1|925713	1
	6-phospho D-glucono-1,5-lactone ---> D-gluconate 6-phosphate	6-phosphogluconolactonase	3.1.1.31	pglA	NRRL3_02043	1	AN0285	1	Pensub1|10537	1	TrE0935C	2	Phchr2|3005669	2	Dicsqu464_1|954379	3
					\		\		\		TrB1340W		Phchr2|2990273		Dicsqu464_1|924436\Dicsqu464_1|954379
	D-gluconate 6-phosphate ---> D-ribulose 5-phosphate	6-phosphogluconate dehydrogenase	1.1.1.44	gndA	NRRL3_09981	5	AN3954	8	Pensub1|9337	6	TrG0615W	4	Phchr2|2985543	4	Dicsqu464_1|963898	5
				gndB	NRRL3_09641		AN10233		\		\		\		\
				put. gnd	NRRL3_08784\NRRL3_00968\NRRL3_00234		AN2335\AN6135		Pensub1|1724\Pensub1|5851		TrA1757W		Phchr2|2965902		Dicsqu464_1|914326
					\		AN0593\AN0672\AN10783\AN7905		Pensub1|10670\Pensub1|7055\Pensub1|6469		TrD0016C\TrG1104W		Phchr2|2987166\Phchr2|2897218		Dicsqu464_1|871314\Dicsqu464_1|912524\Dicsqu464_1|914326
	D-ribulose 5-phosphate ---> D-xylulose 5-phosphate	Ribulose-phosphate 3-epimerase	5.1.3.1	rpeA	NRRL3_00279	1	AN7588	1	Pensub1|13292\Pensub1|13293	2	TrG0799C	1	Phchr2|1309019	1	Dicsqu464_1|915653	1
	D-ribulose 5-phosphate ---> D-ribose 5-phosphate	Ribose 5-phosphate isomerase	5.3.1.6	rpiB	NRRL3_06024	2	AN5907	2	Pensub1|10587	2	\	1	\	1	\	1
				rpiA	NRRL3_10107		AN2440		Pensub1|3423		TrC0592C		Phchr2|2985236		Dicsqu464_1|881100
	D-ribose 5-phosphate + D-xylulose 5-phosphate ---> D-sedoheptulose 7-phosphate + D-glyceraldehyde 3-phosphate	Transketolase	2.2.1.1	tktA	NRRL3_11249	2	AN0688	3	Pensub1|6430	3	TrA1163C	2	Phchr2|3022489	3	Dicsqu464_1|912787	3
				tktB	NRRL3_05756		AN4913		Pensub1|7988		TrB0776C		Phchr2|2968885		Dicsqu464_1|1036105
					\		AN9180		Pensub1|3774		\		Phchr2|2968678		Dicsqu464_1|884128
	D-sedoheptulose 7-phosphate + D-glyceraldehyde 3-phosphate ---> b-D-fructofuranose 6-phosphate+ D-erythrose 4-phosphate	Transaldolase	2.2.1.2	talA	NRRL3_04528	2	AN0240	3	Pensub1|8051	1	TrD0389C	3	Phchr2|2986615	1	Dicsqu464_1|418257	2
				talB	NRRL3_04473		AN8792		\		\		\		\
				put. tal	\		AN6113		\		TrF0087W\TrA2108W		\		Dicsqu464_1|913980
	D-erythrose 4-phosphate + D-xylulose 5-phosphate ---> D-glyceraldehyde 3-phosphate + b-D-fructofuranose 6-phosphate	Transketolase	2.2.1.1	tktA	NRRL3_11249	1	AN0688	2	Pensub1|6430	2	TrA1163C	1	Phchr2|3022489	2	Dicsqu464_1|912787	2
					\		AN9180		Pensub1|3774		\		Phchr2|2968678		Dicsqu464_1|884128
	D-xylulose 5-phosphate + formaldehyde ---> D-glyceraldehyde 3-phosphate + Dihydroxyacetone	Transketolase	2.2.1.3	tktC	NRRL3_00895\NRRL3_10165	2	AN0688	1	Pensub1|6430	1	TrA1163C	1	Phchr2|3022489	1	Dicsqu464_1|912787	1
	D-ribose ---> D-ribose 5-phosphate	Ribokinase	2.7.1.15	rbkA	NRRL3_04177	1	AN7995	1	Pensub1|5991\Pensub1|2095	2	TrC0991W	1	\	0	\	0
	D-ribulose ---> D-ribulose 5-phosphate	Ribulokinase	2.7.1.47	rbtA	NRRL3_00588	1	AN6985	2	Pensub1|8483	1	TrC0283C	1	Phchr2|2898751	1	Dicsqu464_1|921088	1
				put.	\		AN1568		\		\		\		\
Pentose catabolic pathway	L-arabinopyranose ---> L-arabinitol	NADPH-dependent L-arabinose reductase	1.1.1.21	larA	NRRL3_10050	7	AN7193	9	Pensub1|514	8	TrA2041C (GLD1)	4	Phchr2|3085082	6	Dicsqu464_1|830729	8
		D-xylose reductase		xyrA	NRRL3_01952		AN0423 (xyrA)		Pensub1|1882		TrB0496C (XYL1)		Phchr2|3030943		Dicsqu464_1|868851
		D-xylose reductase		xyrB	NRRL3_10868		AN7954\AN1274\AN4114		Pensub1|2286		\		\		Dicsqu464_1|826155\Dicsqu464_1|938667
				put. xyr/lar	NRRL3_02807\NRRL3_02854\NRRL3_07282\NRRL3_05038		AN1679\AN4829\AN5109		Pensub1|841\Pensub1|6851		TrE0980W		Phchr2|2917695\Phchr2|3021902\Phchr2|2903059		Dicsqu464_1|827912\Dicsqu464_1|943357\Dicsqu464_1|950146
					\		AN8036		Pensub1|1996\Pensub1|4890\Pensub1|5905		TrA2012W		Phchr2|1393200		Dicsqu464_1|914390
	L-arabinitol ---> L-xylulose	L-arabitol-4-dehydrogenase	1.1.1.12	ladA	NRRL3_02523	5	AN0942 (ladA)	3	Pensub1|12348	3	TrB1462W (LAD1)	2	\	1	\	2
		Sorbitol dehydrogenase		sdhA	NRRL3_04328		AN2666		Pensub1|293		\		\		\
		Xylitol dehydrogenase		xdhA	NRRL3_09204		AN9064 (xdhA)		Pensub1|5271		TrB1604C (XDH1)		Phchr2|3023701		Dicsqu464_1|867902\Dicsqu464_1|807665
				put. deh.	NRRL3_00896\NRRL3_08407		\		\		\		\		\
	L-xylulose ---> xylitol	L-xylulose reductases	1.1.1.10	lxrA	NRRL3_10884	3	AN10169	3	Pensub1|2336\Pensub1|3704	4	TrB1351W (LXR4)	3	\	0	\	0
				lxrB	NRRL3_04510		AN8819		Pensub1|2150		TrA0483W (LXR3)		\		\
				put. lxr	NRRL3_09880		AN5547		Pensub1|10488		TrE0691C		\		\
	D-xylose ---> xylitol	NADPH-dependent L-arabinose reductase	1.1.1.307	larA	NRRL3_10050	3	AN7193	5	Pensub1|514	3	TrA2041C (GLD1)	2	Phchr2|3085082	3	Dicsqu464_1|830729	5
		D-xylose reductase		xyrA	NRRL3_01952		AN0423 (xyrA)		Pensub1|1882		TrB0496C		Phchr2|3030943		Dicsqu464_1|868851
		D-xylose reductase		xyrB	NRRL3_10868		AN7954\AN1274\AN4114		Pensub1|2286		\		\		Dicsqu464_1|826155\Dicsqu464_1|938667
				put. xyr/lar	\		\		\		\		Phchr2|2903059		Dicsqu464_1|950146
	xylitol ---> D-xylulose	L-arabitol-4-dehydrogenase	1.1.1.9	ladA	NRRL3_02523	8	AN0942 (ladA)	5	Pensub1|12348	4	TrB1462W (LAD1)	3	\	2	\	4
		Sorbitol dehydrogenase		sdhA	NRRL3_04328		AN2666		Pensub1|293		\		\		\
		Xylitol dehydrogenase		xdhA	NRRL3_09204		AN9064 (xdhA)		Pensub1|5271		TrB1604C (XDH1)		Phchr2|3023701		Dicsqu464_1|867902\Dicsqu464_1|807665
		Galactitol dehydrogenase		ladB	NRRL3_07283		AN4336		\		\		\		\
				put. deh.	NRRL3_08821\NRRL3_11473\NRRL3_03933\NRRL3_00319		AN0774		Pensub1|6316		TrC1351C		Phchr2|2969021		Dicsqu464_1|815797
					\		\		\		\		\		Dicsqu464_1|936860
	D-xylulose ---> D-xylulose 5-phosphate	D-xylulose kinase	2.7.1.17	xkiA	NRRL3_04471	1	AN8790 (xkiA)	1	Pensub1|2556	1	TrD0701C (XKI1)	1	Phchr2|2966550	1	Dicsqu464_1|821081	1
Mannose metabolism	D-manopyranose ---> D-manopyranose 6-phosphate	Hexokinase	2.7.1.7	hxkA	NRRL3_05100	2	AN7459 (hxkA)	2	Pensub1|11237	4	TrE0694C	3	Phchr2|2979208	1	Dicsqu464_1|880495	1
				put. hxk	NRRL3_11729		AN2638		\		\		\		\
					\		\		Pensub1|3303\Pensub1|11702\Pensub1|10471		TrC0785W\TrB1338C		\		\
	b-D-fructofuranose 6-phosphate <--> D-manopyranose 6-phosphate	Mannose 6-phosphate isomerase	5.3.1.8	pmiA	NRRL3_11229	2	AN0667 (manA)	2	Pensub1|6473	2	TrB1955W	1	Phchr2|2971004	1	Dicsqu464_1|929325	2
				put.	NRRL3_07971		AN1715		Pensub1|7867		\		\		\
					\		\		\		\		\		Dicsqu464_1|856994
	D-manopyranose 6-phosphate ---> a-D-mannose 1-phosphate	Phosphomannomutase	5.4.2.8	pmmA	NRRL3_10685	2	AN10710	2	Pensub1|5544	2	TrA1681C	1	Phchr2|3007721\Phchr2|2900008	3	Dicsqu464_1|935266	2
				put. pmm	NRRL3_04753		AN4591		Pensub1|2235		\		Phchr2|3008277		Dicsqu464_1|912904
	a-D-mannose 1-phosphate ---> GDP-a-D-mannose	Guanylyltransferase	2.7.7.13	mgtA	NRRL3_09951	2	AN1911	2	Pensub1|9384	3	TrB0040C	3	\	1	\	0
				mgtB	NRRL3_07837		AN5586 (mpg1)		Pensub1|1602		TrD1191W (MPG1)		\		\
					\		\		Pensub1|3324		TrG0998C		Phchr2|2973991		\
L-rhamnose metabolism	L-rhamnopyranose ---> L-rhamnofuranose		spontaneous		\	0	\	0	\	0	\	0	\	0	\	0
	L-rhamnofuranose ---> L-rhamnono-1,4-lactone	NADH-dependent L-rhamnose-1-dehydrogenase	1.1.1.173	lraA	NRRL3_01494	2	AN4186	1	Pensub1|9011	1	TrG0535W	1	Phchr2|3005949	1	Dicsqu464_1|916104	1
				put. lra	NRRL3_08837		\		\		\		\		\
	L-rhamnono-1,4-lactone ---> L-rhamnonate	L-rhamnonic acid lactonase	3.1.1.65	lrlA	NRRL3_01493	1	AN3740	1	Pensub1|11772	1	TrD0940C	1	\	0	\	0
	L-rhamnonate ---> 2-dehydro-3-deoxy-L-rhamnonate	L-rhamnonate dehydratase	4.2.1.90	lrdA	NRRL3_01495	1	AN5672	1	Pensub1|9010	1	TrG0534W	1	\	0	\	0
	2-dehydro-3-deoxy-L-rhamnonate ---> pyruvate	2-keto-3-deoxy-L-rhamnonate aldolase	4.1.2.53	lkaA	NRRL3_08604	2	AN9425	1	Pensub1|10375	1	\	1	Phchr2|3003521	1	Dicsqu464_1|934463	1
				put. lka	NRRL3_03333		\		\		TrA0720C		\		\
#D-galactose
Leloir	b-D-galactopyranose ---> a-D-galactopyranose	Galactose mutarotase (aldose 1-epimerase)	5.1.3.3	galm	NRRL3_05510	2	AN3184	3	Pensub1|11339	3	TrA1426C	3	Phchr2|3031560	3	Dicsqu464_1|947718	3
				put. galm	NRRL3_09251		AN3432		Pensub1|6964		TrB0958W		\		\
					\		AN10222		Pensub1|7933		TrB0485C		Phchr2|2912533\Phchr2|2990177		Dicsqu464_1|913966\Dicsqu464_1|969245
	a-D-galactopyranose ---> a-D-galactose 1-phosphate	Galactokinase	2.7.1.6	galK	NRRL3_06978	1	AN4957 (galE)	1	Pensub1|7732	1	TrE1158W	1	Phchr2|2977966	1	Dicsqu464_1|825827	1
	a-D-galactose 1-phosphate ---> a-D-glucopyranose 1-phosphate	D-galactose-1-phosphate uridylyl transferase	2.7.7.12	galT	NRRL3_05970	1	AN6182 (galD)	1	Pensub1|10681	1	TrG0225C (GAL7)	1	Phchr2|2944612	1	Dicsqu464_1|802553	1
	a-D-glucopyranose 1-phosphate ---> D-glucopyranose 6-phosphate	Phosphoglucomutase	5.4.2.2	pgmB	NRRL3_05655	1	AN2867 (pgmB)	1	Pensub1|8816	3	TrA1515W	2	Phchr2|2900948	2	Dicsqu464_1|951479	2
					\		\		Pensub1|2235\Pensub1|12165		TrA0849C		Phchr2|2986012		Dicsqu464_1|528482
	UDP-a-D-glucose <--> UDP-a-D-galactose	UDP-galactose 4-epimerase	5.1.3.2	ugeA	NRRL3_00925	7	AN4727 (ugeA)	5	Pensub1|1687	6	TrG0438W	2	Phchr2|3068432	1	Dicsqu464_1|959095	3
				put. uge	NRRL3_02636 (galGa)\NRRL3_02566 (galGf)\NRRL3_05547 (galGc)\NRRL3_03410 (galGg)\NRRL3_02929 (galGe)\NRRL3_05343		AN0746\AN6398\AN3119\AN2951		Pensub1|6335\Pensub1|806\Pensub1|450\Pensub1|2944		TrA0003W		\		Dicsqu464_1|917414\Dicsqu464_1|881020
					\		\		Pensub1|784		\		\		\
Non-phosphorylated DeLey-Doudoroff pathway	D-galactopyranose ---> D-galactono-1,4-lactone	D-galactose dehydrogenase	1.1.1.48		NRRL3_03123	2	AN3524	2	Pensub1|13042	2	\	1	Phchr2|2981353	2	Dicsqu464_1|842438	2
					NRRL3_06411		AN2208		Pensub1|4787		TrE0130W		Phchr2|2898555		Dicsqu464_1|915440
	D-galactono-1,4-lactone ---> D-galactonate	Gamma 1,4 lactonase	3.1.1.25		NRRL3_08839	1	AN8977 (alcP)	1	Pensub1|9474\Pensub1|10105	2	TrB0270C	1	Phchr2|2987881	1	Dicsqu464_1|821974	1
	D-galactonate ---> 2-dehydro-3-deoxy-D-galactonate	D-galactonate dehydratase	4.2.1.6/4.2.1.140	dgdA	NRRL3_10522	2	AN10599	3	\	7	TrD0236C	8	Phchr2|3099072	2	Dicsqu464_1|923347	2
				dgdB	NRRL3_08012		\		Pensub1|5796		\		\		\
					\		AN5672\AN6035		Pensub1|11913\Pensub1|11050\Pensub1|7670\Pensub1|7177\Pensub1|4673\Pensub1|845		TrG0588C (LGD1)\TrF0641W\TrF0495C\TrD0241W\TrD0111C\TrC1001W\TrA0834W		Phchr2|3011034		Dicsqu464_1|950822
	2-dehydro-3-deoxy-D-galactonate ---> pyruvate + D-glyceraldehyde	Aldolase	4.1.2.51		\	0	\	0	\	0	\	0	\	0	\	0
	D-glyceraldehyde ---> D-glyceraldehyde 3-phosphate	Dihydroxyacetone kinase	2.7.1.28	dakA	NRRL3_01127	1	AN0034	1	Pensub1|4025	1	TrA0489W\TrD1127W	1	Phchr2|2966702	1	Dicsqu464_1|935309	1
The oxidoreductive pathway	D-galactopyranose ---> galactitol	NADPH-dependent L-arabinose reductase	1.1.1.21	larA	NRRL3_10050	7	AN7193	9	Pensub1|514	8	TrA2041C (GLD1)	4	Phchr2|3085082	6	Dicsqu464_1|830729	8
		D-xylose reductase		xyrA	NRRL3_01952		AN0423 (xyrA)		Pensub1|1882		TrB0496C (XYL1)		Phchr2|3030943		Dicsqu464_1|868851
		D-xylose reductase		xyrB	NRRL3_10868		AN7954\AN1274\AN4114		Pensub1|2286		\		\		Dicsqu464_1|826155\Dicsqu464_1|938667
				put. xyr/lar	NRRL3_02807\NRRL3_02854\NRRL3_07282\NRRL3_05038		AN1679\AN4829\AN5109		Pensub1|841\Pensub1|6851		TrE0980W		Phchr2|2917695\Phchr2|3021902\Phchr2|2903059		Dicsqu464_1|827912\Dicsqu464_1|943357\Dicsqu464_1|950146
					\		AN8036		Pensub1|1996\Pensub1|4890\Pensub1|5905		TrA2012W		Phchr2|1393200		Dicsqu464_1|914390
	galactitol ---> L-xylo-3-hexulose	Galactitol dehydrogenase	1.1.1.-	ladB	NRRL3_07283	1	AN4336	1	\	0		1	\	0	\	0
					\		\		\		TrB1462W (LAD1)		\		\
	L-xylo-3-hexulose ---> D-sorbitol	L-xylo-3-hexulose reductase	1.1.1.-	xhrA	NRRL3_07289	1	\	1	\	2	TrD0009C	2	\	2	\	1
					\		AN6450		Pensub1|8093\Pensub1|412		TrG1056C		Phchr2|2909376\Phchr2|3030350		Dicsqu464_1|941829
	D-sorbitol ---> keto-D-fructose	Sorbitol dehydrogenase	1.1.1.14	sdhA	NRRL3_04328	3	AN2666	6	Pensub1|293	5	TrB1604C (XDH1)	3	Phchr2|3023701	5	Dicsqu464_1|867902\Dicsqu464_1|807665	6
				gutB	NRRL3_01929		AN0443		Pensub1|1382		\		\		\
				put. deh.	NRRL3_08842		AN9064 (xdhA)		Pensub1|5271		\		Phchr2|2902668\Phchr2|3003460		Dicsqu464_1|236291\Dicsqu464_1|874177\Dicsqu464_1|925036
					\		AN0774\AN0942 (ladA)\AN4336		Pensub1|12348\Pensub1|6316		TrB1462W (LAD1)\TrC1351C		Phchr2|2969021\Phchr2|2987995		Dicsqu464_1|815797
	keto-D-fructose ---> b-D-fructofuranose		spontaneous		\	0	\	0	\	0	\	0	\	0	\	0
	b-D-fructofuranose ---> b-D-fructofuranose 6-phosphate	Hexokinase	2.7.1.4	hxkA	NRRL3_05100	2	AN7459 (hxkA)	2	Pensub1|11237	4	TrE0694C	3	Phchr2|2979208	1	Dicsqu464_1|880495	1
				put. hxk	NRRL3_11729		AN2638		\		\		\		\
					\		\		Pensub1|3303\Pensub1|11702\Pensub1|10471		TrC0785W\TrB1338C		\		\
D-galacturonic acid	D-galactopyranuronate ---> aldehydo-D-galacturonate		spontaneous		\	0	\	0	\	0	\	0	\	0	\	0
	aldehydo-D-galacturonate ---> aldehydo-L-galactonate	D-galacturonic acid reductase	1.1.1.365	gaaA	NRRL3_05650	2	AN2858	2	Pensub1|8699	2	TrA0415C	2	Phchr2|3041004	2	Dicsqu464_1|866504	2
				garB	NRRL3_06930		AN5986		Pensub1|12943		TrC1350W (GAR1)		Phchr2|2982212		Dicsqu464_1|922161
	aldehydo-L-galactonate ---> 2-dehydro-3-deoxy-L-galactonate	L-galactonate dehydratase	4.2.1.146	gaaB	NRRL3_06890	1	AN6035	1	Pensub1|11050	1	TrG0588C (LGD1)\TrD0111C	2	Phchr2|3011034	1	Dicsqu464_1|950822	1
	2-dehydro-3-deoxy-L-galactonate ---> L-glyceraldehyde	2-keto-3-deoxy-L-galactonate aldolase	4.1.2.54	gaaC	NRRL3_05649	1	AN2859	1	Pensub1|8700	1	TrA0417W (LGA1)	2	Phchr2|3006869\Phchr2|3007448	2	Dicsqu464_1|914346\Dicsqu464_1|802918	2
					\		\		\		TrB0821C		\		\
	L-glyceraldehyde ---> glycerol	L-glyceraldehyde reductase	1.1.1.372	gaaD/larA	NRRL3_10050	1	AN7193	1	Pensub1|514	1	TrA2041C (GLD1)	1	Phchr2|3085082	1	Dicsqu464_1|830729	1
Glycerol	glycerol ---> sn-glycerol 3-phosphate	Glycerol kinase	2.7.1.30	glcA	NRRL3_07842	1	AN5589\AN3916	3	Pensub1|1605\Pensub1|9502	3	\	1	Phchr2|2947905	1	Dicsqu464_1|319760	1
				put. glc	\		AN3916		Pensub1|9502		TrD0996W		\		\
	sn-glycerol 3-phosphate ---> dihydroxyacetone phosphate	Glycerol 3-phosphate dehydrogenase	1.1.5.3		NRRL3_10724	1	AN1396	1	Pensub1|7456	1	TrD0992C	1	Phchr2|2955503	1	Dicsqu464_1|435516	1
	dihydroxyacetone phosphate ---> sn-glycerol 3-phosphate	Glycerol 3-phosphate dehydrogenase	1.1.1.8	gfdA	NRRL3_02122	2	AN0351	2	Pensub1|8963	1	TrG1000W	1	Phchr2|2985780	1	Dicsqu464_1|915730	1
				gfdB	NRRL3_04170		AN6792		\		\		\		\
	sn-glycerol 3-phosphate ---> glycerol	Glycerol 1-phosphatase	3.1.3.21	gppA	NRRL3_10933	2	AN1216	1	Pensub1|14128	1	TrA1660W	1	Phchr2|1864397\Phchr2|2971487	2	Dicsqu464_1|840402	1
				gppB	NRRL3_11685		\		\		\		\		\
	glycerol ---> dihydroxyacetone	Glycerol dehydrogenase	1.1.1.156	gldB	NRRL3_02193	1	AN5563	1	Pensub1|1466	6	TrF0018W (GLD2)	4	\	0	\	0
							\		Pensub1|12943\Pensub1|8731\Pensub1|4633\Pensub1|2286\Pensub1|1720		TrC1350W (GAR1)\TrE0980W\TrE1088W		\		\
	dihydroxyacetone ---> dihydroxyacetone phosphate	Dihydroxyacetone kinase	2.7.1.29	dakA	NRRL3_01127	1	AN0034	1	Pensub1|4025	2	TrA0489W\TrD1127W	2	Phchr2|2966702	1	Dicsqu464_1|935309	1
					\		\		Pensub1|3539		\		\		\
D-gluconate degradation	b-D-glucopyranose ---> D-glucono-1,5-lactone	Glucose oxidase	1.1.3.4		NRRL3_04261\NRRL3_09685	4	\	1	\	0	TrE0218W	1	Phchr2|2911796	5	Dicsqu464_1|861268	3
				goxC	NRRL3_02841		AN7890		\		\		\		\
					NRRL3_08917		\		\		\		\		\
					\		\		\		\		Phchr2|3024987\Phchr2|2963904\Phchr2|3029198\Phchr2|3029206		Dicsqu464_1|929151\Dicsqu464_1|916894
	D-glucono-1,5-lactone ---> D-gluconate	D-glucono-1,5-lactone lactonodehydrolase or gluconolactonase	3.1.1.17		NRRL3_02165	3	AN2112	2	Pensub1|8999	5	TrA2045C	3	spontaneous	0	\	2
					NRRL3_02840\NRRL3_07416		\		Pensub1|8998		\		\		\
					\		AN1688		Pensub1|10105\Pensub1|9474\Pensub1|7902		TrF0918C\TrB0270C				Dicsqu464_1|821974\Dicsqu464_1|919477
	D-gluconate ---> 2-dehydro-3-deoxy-D-gluconate	L-galactonic acid dehydratase	4.2.1.140	gaaB	NRRL3_06890	1	AN6035	1	Pensub1|11050	1	TrG0588C (LGD1)\TrD0111C	2	Phchr2|3011034	1	Dicsqu464_1|950822	1
	2-dehydro-3-deoxy-D-gluconate ---> D-glyceraldehyde + pyruvate	2-dehydro-3-deoxy-D-gluconate D-glyceraldehyde-lyase	4.1.2.51		NRRL3_01716	1	\	0	\	0	\	0	\	0	\	0
	D-gluconate ---> D-gluconate 6-phosphate	Gluconate kinase	2.7.1.12	gukA	NRRL3_02224	1	AN3641	1	Pensub1|1526	1	TrG0713C	1	Phchr2|2980701	1	\	0
TCA	pyruvate + hydrogencarbonate + ATP ---> oxaloacetate + ADP +phosphate + H+	Pyruvate carboxylase	6.4.1.1	pycA	NRRL3_08073	1	AN4462	2	Pensub1|7776	2	TrA1623W	1	Phchr2|2900690	1	Dicsqu464_1|921751	1
					\		AN11009		Pensub1|4739		\		\		\
	pyruvate ---> acetyl-CoA	Pyruvate dehydrogenase complex	1.8.1.4/1.2.4.1/2.3.1.12		NRRL3_01584	6	AN9403	5	Pensub1|5021	6	TrC1417C	6	Phchr2|3002302	5	Dicsqu464_1|915044	6
					NRRL3_04398		AN6708		Pensub1|13588		TrE0976C		Phchr2|2985889		Dicsqu464_1|1036643
				lpdA	NRRL3_04756		AN12465		Pensub1|10017		TrB0694W		Phchr2|2983778		Dicsqu464_1|923934
				pdaA	NRRL3_04970		AN5162		Pensub1|13018		TrD0277W		Phchr2|2974172		Dicsqu464_1|911366
					NRRL3_05302		AN2964		Pensub1|10313		TrA1312C		Phchr2|3001648		Dicsqu464_1|940711
				put. pda	NRRL3_09769		\		\		\		\		\
					\		\		Pensub1|1222		TrF0257C		\		Dicsqu464_1|930571
	oxaloacetate + acetyl-CoA + H2O ---> citrate + coenzyme A + H+	2-methylcitrate synthase	2.3.3.1/2.3.3.16	mcsA	NRRL3_03739	3	AN6650 (mcsA)	2	Pensub1|720	2	TrD0058W	2	Phchr2|2931976	3	Dicsqu464_1|1042648	3
		Citrate synthase		citA	NRRL3_00547		AN8275 (citA)		Pensub1|5245		TrC0275C		Phchr2|3034056		Dicsqu464_1|911917
					NRRL3_00288		\		\		\		\		\
					\		\		\		\		Phchr2|2988828		Dicsqu464_1|918052
	citrate ---> cis-aconitate + H2O / cis-aconitate + H2O ---> D-threo-isocitrate	Aconitate hydratase	4.2.1.3	acoA	NRRL3_11573	4	AN5525 (acoA)	2	Pensub1|3247	3	TrB0668W	2	Phchr2|3028433	2	Dicsqu464_1|826497	2
				acoB	NRRL3_00316		AN3894 (acoB)		Pensub1|12188		TrA0551W		Phchr2|2987519		Dicsqu464_1|866315
				put. aco	NRRL3_05366\NRRL3_06865		\		Pensub1|11370		\		\		\
	D-threo-isocitrate + NAD+ ---> 2oxoglutarate + NADH + H+	Isocitrate dehydrogenase	1.1.1.42/1.1.1.41	icdA	NRRL3_05263	3	AN2999	3	Pensub1|10261	3	TrB1824C	3	Phchr2|2979145	3	Dicsqu464_1|821226	3
				put. icd	NRRL3_11176\NRRL3_10706		AN1003\AN5790		Pensub1|12375\Pensub1|5582		TrG0959C\TrC0647C		Phchr2|2975107\Phchr2|3002295		Dicsqu464_1|915040\Dicsqu464_1|972969
	oxoglutarate + NAD+ + coenzyme A ---> succinyl-CoA + NADH + CO2	2-oxoglutarate dehydrogenase complex	1.2.4.2/2.3.1.61/1.8.1.4		NRRL3_07854	4	AN5571	3	Pensub1|12787	3	TrD0493W	3	Phchr2|2908745	4	Dicsqu464_1|489854	4
					NRRL3_09217		AN3466		Pensub1|6919		TrB0692C		Phchr2|3029230		Dicsqu464_1|549119
				put.	NRRL3_11727\NRRL3_11728		\		\		\		Phchr2|2989759		Dicsqu464_1|270201
					\		AN12465		Pensub1|10017		TrB0694W		Phchr2|2983778		Dicsqu464_1|923934
	succinyl-CoA + GDP/ADP + phosphate ---> succinate + coenzyme A + GTP/ATP	Succinate---CoA ligase	6.2.1.4/6.2.1.5		NRRL3_00603	2	AN7000	3	Pensub1|8505	3	TrA0962C	4	Phchr2|1281506	3	Dicsqu464_1|1001614	3
					NRRL3_06528		AN2295		Pensub1|8195		TrE0177C\TrD1325C		Phchr2|3012285		Dicsqu464_1|1017770
					\		AN2436		Pensub1|3427		TrF0829W		Phchr2|2979451		Dicsqu464_1|934409
	succinate + an electron-transfer quinone ---> fumarate + an electron-transfer quinol	Succinate dehydrogenase	1.3.5.1	carC	NRRL3_04474	10	AN8793	8	Pensub1|5377	6	TrA0231W	6	Phchr2|2953838	7	Dicsqu464_1|931089	8
					NRRL3_02775		AN0896		Pensub1|4164		TrD1043W		Phchr2|2900888		Dicsqu464_1|925394
				sdhA	NRRL3_05239		AN2916		Pensub1|2935		TrA1770C		Phchr2|3022756		Dicsqu464_1|308546
					NRRL3_00966		AN2332		Pensub1|1729		TrD0213C		Phchr2|3012697		Dicsqu464_1|927354
					NRRL3_04943		AN10642		Pensub1|3107		TrE0413W		Phchr2|2946467		Dicsqu464_1|1035911
					NRRL3_06773		AN1543		Pensub1|6047		TrB1572C		Phchr2|123932		Dicsqu464_1|392289\Dicsqu464_1|889063
					NRRL3_11113\NRRL3_11670\NRRL3_05660\NRRL3_05826		AN6133\AN10296		\		\		Phchr2|2707707		Dicsqu464_1|919964
	fumarate + H2O ---> (S)-malate	Fumarate hydratase	4.2.1.2	fumR	NRRL3_03113	1	AN8707	1	Pensub1|854	1	TrG0593C	1	Phchr2|3030968	1	Dicsqu464_1|838507	1
	(S)-malate + NAD+ ---> oxaloacetate + NADH + H+	Malate dehydrogenase	1.1.1.37	mdhA	NRRL3_03570	4	AN6499	4	Pensub1|9250	4	TrF0616W	4	Phchr2|2910636	2	Dicsqu464_1|865709	2
					NRRL3_04395		AN6717		Pensub1|13585		TrB0232C		Phchr2|2966263		Dicsqu464_1|813512
				put. mdh	NRRL3_08886\NRRL3_09556		AN7633		Pensub1|12923		TrF1064C		\		\
					\		AN6933		Pensub1|3413		TrB0581W		\		\
	oxaloacetate + H2O ---> oxalate + acetate + H+	Oxaloacetate acetylhydrolase	3.7.1.1	oahA	NRRL3_06354	2	AN3805	3	Pensub1|2837	1	\	0	\	0	Dicsqu464_1|927520	1
				put. oah	NRRL3_04875		\		\		\		\		\
					\		AN9369\AN6882		\		\		\		\
	acetate + ATP + coenzyme A ---> acetyl-CoA + AMP + diphosphate	Acetyl-CoA synthetase	6.2.1.1	acuA	NRRL3_07795	2	AN5626 (acuA)	3	Pensub1|164	2	TrE0806C	3	Phchr2|3025554	1	Dicsqu464_1|887488	1
					NRRL3_03516		AN5833		Pensub1|2200		TrD0931W		\		\
					\		AN8433		\		TrG0216C		\		\
Glyoxylate cycle	pyruvate + hydrogencarbonate + ATP ---> oxaloacetate + ADP +phosphate + H+	Pyruvate carboxylase	6.4.1.1	pycA	NRRL3_08073	1	AN4462	2	Pensub1|7776	2	TrA1623W	1	Phchr2|2900690	1	Dicsqu464_1|921751	1
					\		AN11009		Pensub1|4739		\		\		\
	pyruvate ---> acetyl-CoA	Pyruvate dehydrogenase complex	1.8.1.4/1.2.4.1/2.3.1.12		NRRL3_01584	6	AN9403	5	Pensub1|5021	6	TrC1417C	6	Phchr2|3002302	5	Dicsqu464_1|915044	6
					NRRL3_04398		AN6708		Pensub1|13588		TrE0976C		Phchr2|2985889		Dicsqu464_1|1036643
				lpdA	NRRL3_04756		AN12465		Pensub1|10017		TrB0694W		Phchr2|2983778		Dicsqu464_1|923934
				pdaA	NRRL3_04970		AN5162		Pensub1|13018		TrD0277W		Phchr2|2974172		Dicsqu464_1|911366
					NRRL3_05302		AN2964		Pensub1|10313		TrA1312C		Phchr2|3001648		Dicsqu464_1|940711
				put. pda	NRRL3_09769		\		\		\		\		\
					\		\		Pensub1|1222		TrF0257C		\		Dicsqu464_1|930571
	glyoxylate + acetyl-CoA +H2O ---> (S)-malate + coenzyme A + H+	Malate synthase	2.3.3.9		NRRL3_03733	1	AN6653 (acuE)	1	Pensub1|730	1	TrD1203W	1	Phchr2|3010822	1	Dicsqu464_1|176872	1
	(S)-malate + NAD+ ---> oxaloacetate + NADH + H+	Malate dehydrogenase	1.1.1.37	mdhA	NRRL3_03570	4	AN6499	4	Pensub1|9250	4	TrF0616W	4	Phchr2|2910636	2	Dicsqu464_1|865709	2
					NRRL3_04395		AN6717		Pensub1|13585		TrB0232C		Phchr2|2966263		Dicsqu464_1|813512
				put. mdh	NRRL3_08886\NRRL3_09556		AN7633		Pensub1|12923		TrF1064C		\		\
					\		AN6933		Pensub1|3413		TrB0581W		\		\
	oxaloacetate + acetyl-CoA + H2O ---> citrate + coenzyme A + H+	2-methylcitrate synthase	2.3.3.1/2.3.3.16	mcsA	NRRL3_03739	3	AN6650 (mcsA)	2	Pensub1|720	2	TrD0058W	2	Phchr2|2931976	3	Dicsqu464_1|1042648	3
		Citrate synthase		citA	NRRL3_00547		AN8275 (citA)		Pensub1|5245		TrC0275C		Phchr2|3034056		Dicsqu464_1|911917
					NRRL3_00288		\		\		\		\		\
					\		\		\		\		Phchr2|2988828		Dicsqu464_1|918052
	citrate ---> cis-aconitate + H2O / cis-aconitate + H2O ---> D-threo-isocitrate	Aconitate hydratase	4.2.1.3	acoA	NRRL3_11573	4	AN5525 (acoA)	2	Pensub1|3247	3	TrB0668W	2	Phchr2|3028433	2	Dicsqu464_1|826497	2
				acoB	NRRL3_00316		AN3894 (acoB)		Pensub1|12188		TrA0551W		Phchr2|2987519		Dicsqu464_1|866315
				put. aco	NRRL3_05366\NRRL3_06865		\		Pensub1|11370		\		\		\
	D-threo-isocitrate ---> succinate + glyoxylate	Isocitrate lyase	4.1.3.1	acuD	NRRL3_02395	1	AN5634 (acuD)	2	Pensub1|12642	2	TrA1235W	2	Phchr2|3004959	2	Dicsqu464_1|920014	2
				put. acu	\		AN8755 (mclA)		Pensub1|779		TrD0057C		Phchr2|3030826		Dicsqu464_1|919738
	oxaloacetate + H2O ---> oxalate + acetate + H+	Oxaloacetate acetylhydrolase	3.7.1.1	oahA	NRRL3_06354	2	AN3805	3	Pensub1|2837	1	\	0	\	0	Dicsqu464_1|927520	1
				put. oah	NRRL3_04875		\		\		\		\		\
					\		AN9369\AN6882		\		\		\		\
	acetate + ATP + coenzyme A ---> acetyl-CoA + AMP + diphosphate	Acetyl-CoA synthetase	6.2.1.1	acuA	NRRL3_07795	2	AN5626 (acuA)	3	Pensub1|164	2	TrE0806C	3	Phchr2|3025554	1	Dicsqu464_1|887488	1
				put. acu	NRRL3_03516		AN5833		Pensub1|2200		TrD0931W		\		\
					\		AN8433		\		TrG0216C		\		\
