# Supplementary material for: The genome-scale sugar metabolic model from Neurospora crassa reveals lower gene redundancy than that of Aspergillus niger
Source: Curr Res Microb Sci. 2026 Apr 15;10:100596. doi: 10.1016/j.crmicr.2026.100596 (PMC13158570; doi:10.1016/j.crmicr.2026.100596)
Supplement: Supplementary file 6 [file mmc6.xlsx]

## Sheet: ReadMe
Supplemental Table S4: Raw data of biomass determination
This file contains all the raw data of the biomass determination on different sugars for the tested deletion strains and the wild type.
In the other sheets the data is combined or divided based on the carbon source.

## Sheet: All Data
Gene deleted (NCU number)	Mating type	Carbon source	Mycelial mass (mg)	Mycerlial mass relative to glucose
WT	mat A	Arabinose	7.8	0.473205
WT	mat A	Arabinose	6.6	0.400404
WT	mat A	Arabinose	9.4	0.570273
WT	mat A	Arabinose	4.06667	0.218638
WT	mat A	Arabinose	3.26667	0.175627
WT	mat A	Arabinose	2.96667	0.159498
WT	mat A	Arabinose	10.4667	0.538593
WT	mat A	Arabinose	10.4667	0.538593
WT	mat A	Arabinose	9.96667	0.512864
WT	mat a	Arabinose	5.7	0.354772
WT	mat a	Arabinose	6.2	0.385892
WT	mat a	Arabinose	6.3	0.392116
WT	mat a	Arabinose	2.46667	0.138577
WT	mat a	Arabinose	4.66667	0.262172
WT	mat a	Arabinose	2.76667	0.155431
WT	mat a	Arabinose	8.36667	0.545652
WT	mat a	Arabinose	7.36667	0.480435
WT	mat a	Arabinose	6.96667	0.454348
NCU11353	mat a	Arabinose	1.16667	0.0744681
NCU11353	mat a	Arabinose	0.966667	0.0617021
NCU11353	mat a	Arabinose	1.46667	0.093617
NCU11353	mat A	Arabinose	0.566667	0.0355649
NCU11353	mat A	Arabinose	0.766667	0.0481172
NCU11353	mat A	Arabinose	0.466667	0.0292887
NCU08943	mat a	Arabinose	4.3	0.288591
NCU08943	mat a	Arabinose	3.3	0.221477
NCU08943	mat a	Arabinose	3.8	0.255034
NCU08943	mat A	Arabinose	6.2	0.385093
NCU08943	mat A	Arabinose	6.4	0.397516
NCU08943	mat A	Arabinose	7.9	0.490683
NCU08384	mat a	Arabinose	0.7	0.0417495
NCU08384	mat a	Arabinose	0.9	0.0536779
NCU08384	mat a	Arabinose	0.6	0.0357853
NCU04510	mat a	Arabinose	6.9	0.43125
NCU04510	mat a	Arabinose	6.8	0.425
NCU04510	mat a	Arabinose	5.1	0.31875
NCU04510	mat A	Arabinose	7.6	0.45509
NCU04510	mat A	Arabinose	7.9	0.473054
NCU04510	mat A	Arabinose	6.1	0.365269
NCU03803	mat a	Arabinose	6.8	0.450331
NCU03803	mat a	Arabinose	6.5	0.430464
NCU03803	mat a	Arabinose	5.5	0.364238
NCU01906	mat a	Arabinose	7.96667	0.445896
NCU01906	mat a	Arabinose	7.26667	0.406716
NCU01906	mat a	Arabinose	5.86667	0.328358
NCU01905	mat a	Arabinose	4.56667	0.271825
NCU01905	mat a	Arabinose	3.76667	0.224206
NCU01905	mat a	Arabinose	4.16667	0.248016
NCU00891	mat a	Arabinose	3.4	0.195777
NCU00891	mat a	Arabinose	3.6	0.207294
NCU00891	mat a	Arabinose	4.2	0.241843
NCU00643	mat a	Arabinose	1.7	0.101392
NCU00643	mat a	Arabinose	1.5	0.0894632
NCU00643	mat a	Arabinose	1.2	0.0715706
WT	mat A	Galactose	10.8667	0.687764
WT	mat A	Galactose	13.4667	0.852321
WT	mat A	Galactose	14.8667	0.940928
WT	mat A	Galactose	11.2333	0.666008
WT	mat A	Galactose	11.4333	0.677866
WT	mat A	Galactose	9.33333	0.55336
WT	mat A	Galactose	8.03333	0.494867
WT	mat A	Galactose	8.03333	0.494867
WT	mat A	Galactose	11.0333	0.679671
WT	mat A	Galactose	18.7	1.43846
WT	mat A	Galactose	9.2	0.707692
WT	mat A	Galactose	11.1	0.853846
WT	mat A	Galactose	7	0.376344
WT	mat A	Galactose	4.5	0.241935
WT	mat A	Galactose	4.1	0.22043
WT	mat a	Galactose	12.2667	0.776371
WT	mat a	Galactose	13.8667	0.877637
WT	mat a	Galactose	10.9667	0.694093
WT	mat a	Galactose	6.13333	0.414414
WT	mat a	Galactose	5.83333	0.394144
WT	mat a	Galactose	7.63333	0.515766
WT	mat a	Galactose	11.1	0.878628
WT	mat a	Galactose	8.7	0.688654
WT	mat a	Galactose	8.4	0.664908
WT	mat a	Galactose	5.2	0.292135
WT	mat a	Galactose	5.6	0.314607
WT	mat a	Galactose	5.9	0.331461
WT	mat a	Galactose	11.7333	0.765217
WT	mat a	Galactose	10.9333	0.713043
WT	mat a	Galactose	9.63333	0.628261
WT	mat a	Galactose	9.83333	0.639913
WT	mat a	Galactose	9.93333	0.646421
WT	mat a	Galactose	10.1333	0.659436
NCU08516	mat a	Galactose	7.73333	0.508772
NCU08516	mat a	Galactose	4.63333	0.304825
NCU08516	mat a	Galactose	4.63333	0.304825
NCU08384	mat a	Galactose	5.36667	0.328571
NCU08384	mat a	Galactose	2.86667	0.17551
NCU08384	mat a	Galactose	4.36667	0.267347
NCU05576	mat a	Galactose	3.8	0.25618
NCU05576	mat a	Galactose	4.4	0.296629
NCU05576	mat a	Galactose	2.9	0.195506
NCU05576	mat A	Galactose	4.5	0.263672
NCU05576	mat A	Galactose	4.3	0.251953
NCU05576	mat A	Galactose	6.6	0.386719
NCU04460	mat a	Galactose	6.23333	0.381633
NCU04460	mat a	Galactose	6.63333	0.406122
NCU04460	mat a	Galactose	8.33333	0.510204
NCU04460	mat a	Galactose	6.43333	0.436652
NCU04460	mat a	Galactose	6.53333	0.443439
NCU04460	mat a	Galactose	7.13333	0.484163
NCU04460	mat a	Galactose	4.3	0.381657
NCU04460	mat a	Galactose	7.9	0.701183
NCU04460	mat a	Galactose	8	0.710059
NCU04460	mat A	Galactose	1.73333	0.12093
NCU04460	mat A	Galactose	1.83333	0.124153
NCU04460	mat A	Galactose	2.73333	0.185102
NCU04460	mat A	Galactose	3.5	0.260546
NCU04460	mat A	Galactose	3.7	0.275434
NCU04460	mat A	Galactose	2.5	0.186104
NCU04442	mat A	Galactose	5.9	0.484932
NCU04442	mat A	Galactose	7.6	0.624658
NCU04442	mat A	Galactose	9.7	0.79726
NCU04442	mat a	Galactose	1.06667	0.0672269
NCU04442	mat a	Galactose	2.26667	0.142857
NCU04442	mat a	Galactose	2.96667	0.186975
NCU04442	mat a	Galactose	4.7	0.34058
NCU04442	mat a	Galactose	2.9	0.210145
NCU04442	mat a	Galactose	1.2	0.0869565
NCU01906	mat a	Galactose	11.6333	0.651119
NCU01906	mat a	Galactose	9.43333	0.527985
NCU01906	mat a	Galactose	7.93333	0.44403
NCU01905	mat a	Galactose	19.2	1.14286
NCU01905	mat a	Galactose	22.8	1.35714
NCU01905	mat a	Galactose	21.5	1.27976
NCU00891	mat a	Galactose	-0.666667	-0.0464037
NCU00891	mat a	Galactose	0.433333	0.0301624
NCU00891	mat a	Galactose	0.833333	0.0580046
NCU00643	mat a	Galactose	0.133333	0.00932401
NCU00643	mat a	Galactose	2.03333	0.142191
NCU00643	mat a	Galactose	-1.06667	-0.0745921
NCU00575	mat a	Galactose	9.23333	0.622472
NCU00575	mat a	Galactose	9.13333	0.61573
NCU00575	mat a	Galactose	12.2333	0.824719
NCU00575	mat a	Galactose	8.13333	0.55079
NCU00575	mat a	Galactose	9.83333	0.665914
NCU00575	mat a	Galactose	12.3	0.994609
NCU00575	mat a	Galactose	8.2	0.663073
NCU00575	mat a	Galactose	9.9	0.800539
NCU00575	mat A	Galactose	3.93333	0.287805
NCU00575	mat A	Galactose	4.53333	0.331707
NCU00575	mat A	Galactose	6.33333	0.463415
NCU00575	mat A	Galactose	8	0.522876
NCU00575	mat A	Galactose	7.4	0.48366
NCU00575	mat A	Galactose	13.7	0.895425
WT	mat A	Galacturonic acid	10.3667	0.614625
WT	mat A	Galacturonic acid	15.7667	0.934783
WT	mat A	Galacturonic acid	11.4667	0.679842
WT	mat A	Galacturonic acid	9.83333	0.506003
WT	mat A	Galacturonic acid	12.3333	0.634648
WT	mat A	Galacturonic acid	13.6333	0.701544
WT	mat a	Galacturonic acid	12.8667	0.83731
WT	mat a	Galacturonic acid	12.5667	0.817787
WT	mat a	Galacturonic acid	13.2667	0.863341
WT	mat a	Galacturonic acid	5.13333	0.334783
WT	mat a	Galacturonic acid	8.23333	0.536957
WT	mat a	Galacturonic acid	10.1333	0.66087
NCU09533	mat a	Galacturonic acid	0.466667	0.0318182
NCU09533	mat a	Galacturonic acid	0.966667	0.0659091
NCU09533	mat a	Galacturonic acid	0.866667	0.0590909
NCU09533	mat A	Galacturonic acid	0.766667	0.0464646
NCU09533	mat A	Galacturonic acid	0.266667	0.0161616
NCU09533	mat A	Galacturonic acid	0.366667	0.0222222
NCU09532	mat A	Galacturonic acid	-0.233333	-0.0181818
NCU09532	mat A	Galacturonic acid	0.166667	0.012987
NCU09532	mat A	Galacturonic acid	-0.233333	-0.0181818
NCU09532	mat a	Galacturonic acid	-0.0333333	-0.00203666
NCU09532	mat a	Galacturonic acid	0.266667	0.0162933
NCU09532	mat a	Galacturonic acid	0.0666667	0.00407332
NCU01906	mat a	Galacturonic acid	1.66667	0.105932
NCU01906	mat a	Galacturonic acid	1.66667	0.105932
NCU01906	mat a	Galacturonic acid	-0.233333	-0.0148305
NCU01905	mat a	Galacturonic acid	3.63333	0.257683
NCU01905	mat a	Galacturonic acid	1.33333	0.0945626
NCU01905	mat a	Galacturonic acid	3.13333	0.222222
WT	mat A	Glucose	17.3667
WT	mat A	Glucose	15.8667
WT	mat A	Glucose	15.5667
WT	mat A	Glucose	17.4667
WT	mat A	Glucose	17.0667
WT	mat A	Glucose	15.5667
WT	mat A	Glucose	17.9333
WT	mat A	Glucose	17.0333
WT	mat A	Glucose	17.2333
WT	mat A	Glucose	15.4333
WT	mat A	Glucose	15.8333
WT	mat A	Glucose	16.1333
WT	mat A	Glucose	17.3667
WT	mat A	Glucose	16.8667
WT	mat A	Glucose	16.3667
WT	mat A	Glucose	14.0333
WT	mat A	Glucose	17.0333
WT	mat A	Glucose	17.6333
WT	mat A	Glucose	12.6667
WT	mat A	Glucose	12.7667
WT	mat A	Glucose	13.5667
WT	mat A	Glucose	22.2333
WT	mat A	Glucose	18.8333
WT	mat A	Glucose	14.7333
WT	mat A	Glucose	22.4667
WT	mat A	Glucose	18.6667
WT	mat A	Glucose	17.1667
WT	mat a	Glucose	15.7667
WT	mat a	Glucose	16.9667
WT	mat a	Glucose	15.1667
WT	mat a	Glucose	16.7667
WT	mat a	Glucose	16.1667
WT	mat a	Glucose	15.5667
WT	mat a	Glucose	18.1333
WT	mat a	Glucose	16.0333
WT	mat a	Glucose	17.7333
WT	mat a	Glucose	15.5333
WT	mat a	Glucose	16.2333
WT	mat a	Glucose	15.6333
WT	mat a	Glucose	14.1333
WT	mat a	Glucose	15.4333
WT	mat a	Glucose	14.8333
WT	mat a	Glucose	12.9667
WT	mat a	Glucose	13.1667
WT	mat a	Glucose	11.7667
WT	mat a	Glucose	16.3333
WT	mat a	Glucose	18.6333
WT	mat a	Glucose	18.4333
WT	mat a	Glucose	12.7667
WT	mat a	Glucose	16.2667
WT	mat a	Glucose	16.9667
WT	mat a	Glucose	15.4667
WT	mat a	Glucose	15.3667
WT	mat a	Glucose	15.2667
NCU11353	mat a	Glucose	14.0667
NCU11353	mat a	Glucose	14.2667
NCU11353	mat a	Glucose	15.0667
NCU11353	mat a	Glucose	15.8333
NCU11353	mat a	Glucose	15.4333
NCU11353	mat a	Glucose	15.7333
NCU11353	mat A	Glucose	14.2667
NCU11353	mat A	Glucose	13.2667
NCU11353	mat A	Glucose	14.1667
NCU11353	mat A	Glucose	17.7333
NCU11353	mat A	Glucose	15.4333
NCU11353	mat A	Glucose	14.6333
NCU10107	mat a	Glucose	14.7667
NCU10107	mat a	Glucose	14.8667
NCU10107	mat a	Glucose	15.0667
NCU09533	mat a	Glucose	17.233
NCU09533	mat a	Glucose	17.033
NCU09533	mat a	Glucose	16.133
NCU09533	mat a	Glucose	14.7667
NCU09533	mat a	Glucose	14.2667
NCU09533	mat a	Glucose	14.9667
NCU09533	mat a	Glucose	18.9333
NCU09533	mat a	Glucose	18.2333
NCU09533	mat a	Glucose	15.4333
NCU09533	mat a	Glucose	22.8667
NCU09533	mat a	Glucose	17.4667
NCU09533	mat a	Glucose	17.5667
NCU09533	mat A	Glucose	17.733
NCU09533	mat A	Glucose	18.933
NCU09533	mat A	Glucose	18.033
NCU09533	mat A	Glucose	17.7667
NCU09533	mat A	Glucose	16.0667
NCU09533	mat A	Glucose	15.6667
NCU09533	mat A	Glucose	15.5333
NCU09533	mat A	Glucose	17.9333
NCU09533	mat A	Glucose	16.2333
NCU09533	mat A	Glucose	18.8667
NCU09533	mat A	Glucose	18.9667
NCU09533	mat A	Glucose	17.5667
NCU09532	mat A	Glucose	14.633
NCU09532	mat A	Glucose	14.433
NCU09532	mat A	Glucose	14.933
NCU09532	mat A	Glucose	12.9667
NCU09532	mat A	Glucose	12.4667
NCU09532	mat A	Glucose	13.0667
NCU09532	mat a	Glucose	16.533
NCU09532	mat a	Glucose	17.233
NCU09532	mat a	Glucose	18.333
NCU09532	mat a	Glucose	16.7667
NCU09532	mat a	Glucose	15.7667
NCU09532	mat a	Glucose	16.5667
NCU09034	mat A	Glucose	17.633
NCU09034	mat A	Glucose	17.133
NCU09034	mat A	Glucose	16.333
NCU09034	mat A	Glucose	18.1333
NCU09034	mat A	Glucose	17.3333
NCU09034	mat A	Glucose	16.3333
NCU09034	mat a	Glucose	16.8333
NCU09034	mat a	Glucose	14.7333
NCU09034	mat a	Glucose	16.3333
NCU08943	mat a	Glucose	13.9667
NCU08943	mat a	Glucose	13.8667
NCU08943	mat a	Glucose	13.9667
NCU08943	mat A	Glucose	16.4667
NCU08943	mat A	Glucose	16.0667
NCU08943	mat A	Glucose	15.7667
NCU08516	mat a	Glucose	16.533
NCU08516	mat a	Glucose	16.433
NCU08516	mat a	Glucose	16.633
NCU08516	mat a	Glucose	15.4667
NCU08516	mat a	Glucose	15.2667
NCU08516	mat a	Glucose	14.8667
NCU08384	mat a	Glucose	17.3667
NCU08384	mat a	Glucose	15.1667
NCU08384	mat a	Glucose	17.7667
NCU08384	mat a	Glucose	16.5333
NCU08384	mat a	Glucose	15.8333
NCU08384	mat a	Glucose	16.6333
NCU07022	mat A	Glucose	16.5333
NCU07022	mat A	Glucose	17.8333
NCU07022	mat A	Glucose	16.7333
NCU07022	mat A	Glucose	15.7667
NCU07022	mat A	Glucose	17.2667
NCU07022	mat A	Glucose	19.2667
NCU06142	mat a	Glucose	16.7667
NCU06142	mat a	Glucose	16.8667
NCU06142	mat a	Glucose	17.7667
NCU06142	mat A	Glucose	16.3667
NCU06142	mat A	Glucose	18.0667
NCU06142	mat A	Glucose	15.4667
NCU05576	mat a	Glucose	16.2333
NCU05576	mat a	Glucose	13.5333
NCU05576	mat a	Glucose	14.7333
NCU05576	mat A	Glucose	16.9333
NCU05576	mat A	Glucose	15.9333
NCU05576	mat A	Glucose	18.3333
NCU05151	mat A	Glucose	15.6667
NCU05151	mat A	Glucose	16.1667
NCU05151	mat A	Glucose	15.6667
NCU04510	mat a	Glucose	15.5667
NCU04510	mat A	Glucose	16.6667
NCU04510	mat A	Glucose	17.0667
NCU04510	mat A	Glucose	16.3667
NCU04510	mat A	Glucose	16.3333
NCU04510	mat A	Glucose	17.5333
NCU04510	mat A	Glucose	16.4333
NCU04510	mat A	Glucose	14.3667
NCU04510	mat A	Glucose	14.6667
NCU04510	mat A	Glucose	15.8667
NCU04510	mat a	Glucose	16.5667
NCU04510	mat a	Glucose	15.8667
NCU04510	mat a	Glucose	16.6333
NCU04510	mat a	Glucose	17.1333
NCU04510	mat a	Glucose	16.0333
NCU04510	mat a	Glucose	13.8667
NCU04510	mat a	Glucose	14.0667
NCU04510	mat a	Glucose	13.0667
NCU04460	mat a	Glucose	17.333
NCU04460	mat a	Glucose	16.333
NCU04460	mat a	Glucose	13.933
NCU04460	mat a	Glucose	15.9667
NCU04460	mat a	Glucose	16.6667
NCU04460	mat a	Glucose	16.3667
NCU04460	mat a	Glucose	16.2333
NCU04460	mat a	Glucose	14.5333
NCU04460	mat a	Glucose	13.4333
NCU04460	mat a	Glucose	11.4667
NCU04460	mat a	Glucose	11.4667
NCU04460	mat a	Glucose	10.8667
NCU04460	mat A	Glucose	16.033
NCU04460	mat A	Glucose	14.033
NCU04460	mat A	Glucose	14.333
NCU04460	mat A	Glucose	14.8333
NCU04460	mat A	Glucose	13.5333
NCU04460	mat A	Glucose	14.6333
NCU04460	mat A	Glucose	13.8667
NCU04460	mat A	Glucose	12.0667
NCU04460	mat A	Glucose	14.3667
NCU04442	mat A	Glucose	10.1667
NCU04442	mat A	Glucose	11.9667
NCU04442	mat A	Glucose	14.3667
NCU04442	mat a	Glucose	15.4333
NCU04442	mat a	Glucose	16.3333
NCU04442	mat a	Glucose	15.8333
NCU04442	mat a	Glucose	13.4667
NCU04442	mat a	Glucose	14.5667
NCU04442	mat a	Glucose	13.3667
NCU04339	mat a	Glucose	16.9667
NCU04339	mat a	Glucose	15.6667
NCU04339	mat a	Glucose	15.3667
NCU03803	mat a	Glucose	15.0667
NCU03803	mat a	Glucose	15.1667
NCU03803	mat a	Glucose	15.0667
NCU03803	mat a	Glucose	17.0333
NCU03803	mat a	Glucose	18.1333
NCU03803	mat a	Glucose	16.1333
NCU03803	mat A	Glucose	16.3333
NCU03803	mat A	Glucose	16.8333
NCU03803	mat A	Glucose	17.3333
NCU03605	mat a	Glucose	16.233
NCU03605	mat a	Glucose	16.933
NCU03605	mat a	Glucose	16.933
NCU03605	mat a	Glucose	16.5667
NCU03605	mat a	Glucose	16.7667
NCU03605	mat a	Glucose	16.9667
NCU03605	mat A	Glucose	17.033
NCU03605	mat A	Glucose	16.633
NCU03605	mat A	Glucose	18.033
NCU03605	mat A	Glucose	17.2667
NCU03605	mat A	Glucose	16.8667
NCU03605	mat A	Glucose	18.4667
NCU03086	mat a	Glucose	16.533
NCU03086	mat a	Glucose	15.733
NCU03086	mat a	Glucose	16.233
NCU03086	mat a	Glucose	15.5667
NCU03086	mat a	Glucose	14.6667
NCU03086	mat a	Glucose	15.1667
NCU02734	mat A	Glucose	15.7667
NCU02734	mat A	Glucose	17.2667
NCU02734	mat A	Glucose	13.8667
NCU02542	mat a	Glucose	17.7333
NCU02542	mat a	Glucose	16.2333
NCU02542	mat a	Glucose	16.6333
NCU01906	mat a	Glucose	17.333
NCU01906	mat a	Glucose	17.233
NCU01906	mat a	Glucose	16.033
NCU01906	mat a	Glucose	16.3667
NCU01906	mat a	Glucose	15.3667
NCU01906	mat a	Glucose	15.4667
NCU01906	mat a	Glucose	18.8667
NCU01906	mat a	Glucose	18.0667
NCU01906	mat a	Glucose	16.6667
NCU01905	mat a	Glucose	14.9667
NCU01905	mat a	Glucose	14.4667
NCU01905	mat a	Glucose	13.5667
NCU01905	mat a	Glucose	16.2333
NCU01905	mat a	Glucose	15.9333
NCU01905	mat a	Glucose	18.2333
NCU01905	mat a	Glucose	11.2667
NCU01905	mat a	Glucose	15.6667
NCU01905	mat a	Glucose	15.3667
NCU00891	mat a	Glucose	17.0667
NCU00891	mat a	Glucose	14.5667
NCU00891	mat a	Glucose	15.9667
NCU00891	mat a	Glucose	15.2333
NCU00891	mat a	Glucose	15.5333
NCU00891	mat a	Glucose	15.8333
NCU00891	mat a	Glucose	16.4333
NCU00891	mat a	Glucose	15.6333
NCU00891	mat a	Glucose	16.0333
NCU00891	mat a	Glucose	13.6667
NCU00891	mat a	Glucose	14.0667
NCU00891	mat a	Glucose	15.3667
NCU00643	mat A	Glucose	16.9667
NCU00643	mat A	Glucose	18.6667
NCU00643	mat A	Glucose	16.4667
NCU00643	mat A	Glucose	16.2333
NCU00643	mat A	Glucose	16.0333
NCU00643	mat A	Glucose	18.6333
NCU00643	mat A	Glucose	18.7
NCU00643	mat A	Glucose	17.8
NCU00643	mat A	Glucose	18.7
NCU00643	mat A	Glucose	14.2667
NCU00643	mat A	Glucose	14.5667
NCU00643	mat A	Glucose	14.0667
NCU00575	mat a	Glucose	13.633
NCU00575	mat a	Glucose	13.433
NCU00575	mat a	Glucose	15.933
NCU00575	mat a	Glucose	14.9667
NCU00575	mat a	Glucose	14.5667
NCU00575	mat a	Glucose	14.9667
NCU00575	mat a	Glucose	12.3333
NCU00575	mat a	Glucose	16.1333
NCU00575	mat a	Glucose	15.8333
NCU00575	mat a	Glucose	12.5667
NCU00575	mat a	Glucose	11.5667
NCU00575	mat a	Glucose	12.9667
NCU00575	mat A	Glucose	18.133
NCU00575	mat A	Glucose	15.633
NCU00575	mat A	Glucose	16.333
NCU00575	mat A	Glucose	14.3333
NCU00575	mat A	Glucose	12.1333
NCU00575	mat A	Glucose	14.5333
NCU00575	mat A	Glucose	15.5667
NCU00575	mat A	Glucose	14.8667
NCU00575	mat A	Glucose	15.4667
WT	mat a	Glucuronic acid	-1.3	-0.0855263
WT	mat a	Glucuronic acid	-0.8	-0.0526316
WT	mat a	Glucuronic acid	-0.5	-0.0328947
WT	mat A	Glucuronic acid	-0.5	-0.0334076
WT	mat A	Glucuronic acid	-0.6	-0.0400891
WT	mat A	Glucuronic acid	-1	-0.0668151
WT	mat a	Mannose	16.0667	0.974722
WT	mat a	Mannose	15.8667	0.962588
WT	mat a	Mannose	15.5667	0.944388
WT	mat a	Mannose	13.5333	0.777778
WT	mat a	Mannose	13.9333	0.800766
WT	mat a	Mannose	14.4333	0.829502
WT	mat A	Mannose	16.0667	1
WT	mat A	Mannose	14.0667	0.875519
WT	mat A	Mannose	15.2667	0.950207
WT	mat A	Mannose	18.6333	1.07707
WT	mat A	Mannose	18.2333	1.05395
WT	mat A	Mannose	17.5333	1.01349
NCU02542	mat a	Mannose	17.0333	1.00988
NCU02542	mat a	Mannose	16.4333	0.974308
NCU02542	mat a	Mannose	17.4333	1.0336
WT	mat A	Rhamnose	7.66667	0.485232
WT	mat A	Rhamnose	7.06667	0.447257
WT	mat A	Rhamnose	8.56667	0.542194
WT	mat A	Rhamnose	5	0.296443
WT	mat A	Rhamnose	8	0.474308
WT	mat A	Rhamnose	9.2	0.545455
WT	mat A	Rhamnose	12.1667	0.935897
WT	mat A	Rhamnose	11.6667	0.897436
WT	mat A	Rhamnose	13.3667	1.02821
WT	mat a	Rhamnose	8.86667	0.561181
WT	mat a	Rhamnose	8.26667	0.523207
WT	mat a	Rhamnose	7.86667	0.49789
WT	mat a	Rhamnose	10.8	0.70282
WT	mat a	Rhamnose	6.8	0.442516
WT	mat a	Rhamnose	10.6	0.689805
WT	mat a	Rhamnose	13.4667	1.06596
WT	mat a	Rhamnose	12.2667	0.970976
WT	mat a	Rhamnose	9.46667	0.74934
NCU09034	mat a	Rhamnose	2.06667	0.129436
NCU09034	mat a	Rhamnose	2.16667	0.135699
NCU09034	mat a	Rhamnose	2.16667	0.135699
NCU09034	mat A	Rhamnose	1.36667	0.0791506
NCU09034	mat A	Rhamnose	1.56667	0.0907336
NCU09034	mat A	Rhamnose	1.66667	0.0965251
NCU03605	mat a	Rhamnose	1.1	0.0656064
NCU03605	mat a	Rhamnose	1.5	0.0894632
NCU03605	mat a	Rhamnose	1.4	0.083499
NCU03605	mat A	Rhamnose	2.1	0.119772
NCU03605	mat A	Rhamnose	2.1	0.119772
NCU03605	mat A	Rhamnose	2.4	0.136882
NCU03086	mat a	Rhamnose	10	0.660793
NCU03086	mat a	Rhamnose	11.7	0.773128
NCU03086	mat a	Rhamnose	11.4	0.753304
NCU02734	mat A	Rhamnose	5.86667	0.375267
NCU02734	mat A	Rhamnose	4.76667	0.304904
NCU02734	mat A	Rhamnose	4.86667	0.311301
WT	mat A	Xylose	11.6667	0.707786
WT	mat A	Xylose	12.9667	0.786653
WT	mat A	Xylose	10.7667	0.653185
WT	mat A	Xylose	14.6333	0.840996
WT	mat A	Xylose	15.6333	0.898467
WT	mat A	Xylose	15.4333	0.886973
WT	mat A	Xylose	16.1333	1.0211
WT	mat A	Xylose	13.7333	0.869198
WT	mat A	Xylose	14.4333	0.913502
WT	mat A	Xylose	16.0667	1.2359
WT	mat A	Xylose	10.6667	0.820513
WT	mat A	Xylose	14.7667	1.1359
WT	mat A	Xylose	18.2333	0.980287
WT	mat A	Xylose	16.4333	0.883513
WT	mat A	Xylose	13.3333	0.716846
WT	mat A	Xylose	13.4667	0.692967
WT	mat A	Xylose	13.5667	0.698113
WT	mat A	Xylose	13.8667	0.713551
WT	mat a	Xylose	13.1667	0.819502
WT	mat a	Xylose	10.7667	0.670124
WT	mat a	Xylose	13.5667	0.844398
WT	mat a	Xylose	14.0333	0.811175
WT	mat a	Xylose	13.7333	0.793834
WT	mat a	Xylose	14.5333	0.840077
WT	mat a	Xylose	13.7333	0.869198
WT	mat a	Xylose	11.3333	0.7173
WT	mat a	Xylose	13.1333	0.831224
WT	mat a	Xylose	14.1667	1.12137
WT	mat a	Xylose	13.9667	1.10554
WT	mat a	Xylose	14.9667	1.1847
WT	mat a	Xylose	13.7333	0.771536
WT	mat a	Xylose	14.2333	0.799625
WT	mat a	Xylose	13.8333	0.777154
WT	mat a	Xylose	12.8667	0.83913
WT	mat a	Xylose	13.1667	0.858696
WT	mat a	Xylose	11.4667	0.747826
NCU11353	mat a	Xylose	-0.833333	-0.0576037
NCU11353	mat a	Xylose	-0.633333	-0.0437788
NCU11353	mat a	Xylose	-0.533333	-0.0368664
NCU11353	mat A	Xylose	-0.833333	-0.059952
NCU11353	mat A	Xylose	-0.733333	-0.0527578
NCU11353	mat A	Xylose	-0.733333	-0.0527578
NCU10107	mat a	Xylose	9.16667	0.615213
NCU10107	mat a	Xylose	8.06667	0.541387
NCU10107	mat a	Xylose	8.96667	0.60179
NCU08384	mat a	Xylose	3.73333	0.228571
NCU08384	mat a	Xylose	3.03333	0.185714
NCU08384	mat a	Xylose	2.83333	0.173469
NCU06142	mat a	Xylose	5.06667	0.29572
NCU06142	mat a	Xylose	9.56667	0.558366
NCU06142	mat a	Xylose	11.0667	0.645914
NCU06142	mat A	Xylose	10.6667	0.641283
NCU06142	mat A	Xylose	11.6667	0.701403
NCU06142	mat A	Xylose	11.9667	0.719439
NCU05151	mat A	Xylose	9.16667	0.578947
NCU05151	mat A	Xylose	10.5667	0.667368
NCU05151	mat A	Xylose	11.5667	0.730526
NCU04510	mat a	Xylose	10.1667	0.635417
NCU04510	mat a	Xylose	8.06667	0.504167
NCU04510	mat a	Xylose	7.06667	0.441667
NCU04510	mat a	Xylose	15.0333	0.905622
NCU04510	mat a	Xylose	15.4333	0.929719
NCU04510	mat a	Xylose	12.7333	0.767068
NCU04510	mat a	Xylose	13.6667	1
NCU04510	mat a	Xylose	13.5667	0.992683
NCU04510	mat a	Xylose	15.1667	1.10976
NCU04510	mat A	Xylose	16.8333	1.00398
NCU04510	mat A	Xylose	15.4333	0.920477
NCU04510	mat A	Xylose	16.8333	1.00398
NCU04510	mat A	Xylose	14.5667	0.973274
NCU04510	mat A	Xylose	15.3667	1.02673
NCU04510	mat A	Xylose	14.1667	0.946548
NCU04339	mat a	Xylose	9.76667	0.610417
NCU04339	mat a	Xylose	10.6667	0.666667
NCU04339	mat a	Xylose	10.5667	0.660417
NCU01906	mat a	Xylose	13.9667	0.781716
NCU01906	mat a	Xylose	14.2667	0.798507
NCU01906	mat a	Xylose	13.4667	0.753731
NCU01905	mat a	Xylose	8.86667	0.618605
NCU01905	mat a	Xylose	8.86667	0.618605
NCU01905	mat a	Xylose	9.36667	0.653488
NCU01905	mat a	Xylose	14.7333	0.876984
NCU01905	mat a	Xylose	14.1333	0.84127
NCU01905	mat a	Xylose	14.4333	0.859127
NCU00891	mat a	Xylose	0.733333	0.0472103
NCU00891	mat a	Xylose	0.933333	0.0600858
NCU00891	mat a	Xylose	0.633333	0.0407725
NCU00643	mat a	Xylose	14.3333	0.810556
NCU00643	mat a	Xylose	11.9333	0.674835
NCU00643	mat a	Xylose	13.5333	0.765316

## Sheet: Glucose
Gene deleted (NCU number)	Mating type	Carbon source	Mycelial mass (mg)
WT	mat A	Glucose	17.3667
WT	mat A	Glucose	15.8667
WT	mat A	Glucose	15.5667
WT	mat A	Glucose	17.4667
WT	mat A	Glucose	17.0667
WT	mat A	Glucose	15.5667
WT	mat A	Glucose	17.9333
WT	mat A	Glucose	17.0333
WT	mat A	Glucose	17.2333
WT	mat A	Glucose	15.4333
WT	mat A	Glucose	15.8333
WT	mat A	Glucose	16.1333
WT	mat A	Glucose	17.3667
WT	mat A	Glucose	16.8667
WT	mat A	Glucose	16.3667
WT	mat A	Glucose	14.0333
WT	mat A	Glucose	17.0333
WT	mat A	Glucose	17.6333
WT	mat A	Glucose	12.6667
WT	mat A	Glucose	12.7667
WT	mat A	Glucose	13.5667
WT	mat A	Glucose	22.2333
WT	mat A	Glucose	18.8333
WT	mat A	Glucose	14.7333
WT	mat A	Glucose	22.4667
WT	mat A	Glucose	18.6667
WT	mat A	Glucose	17.1667
WT	mat a	Glucose	15.7667
WT	mat a	Glucose	16.9667
WT	mat a	Glucose	15.1667
WT	mat a	Glucose	16.7667
WT	mat a	Glucose	16.1667
WT	mat a	Glucose	15.5667
WT	mat a	Glucose	18.1333
WT	mat a	Glucose	16.0333
WT	mat a	Glucose	17.7333
WT	mat a	Glucose	15.5333
WT	mat a	Glucose	16.2333
WT	mat a	Glucose	15.6333
WT	mat a	Glucose	14.1333
WT	mat a	Glucose	15.4333
WT	mat a	Glucose	14.8333
WT	mat a	Glucose	12.9667
WT	mat a	Glucose	13.1667
WT	mat a	Glucose	11.7667
WT	mat a	Glucose	16.3333
WT	mat a	Glucose	18.6333
WT	mat a	Glucose	18.4333
WT	mat a	Glucose	12.7667
WT	mat a	Glucose	16.2667
WT	mat a	Glucose	16.9667
WT	mat a	Glucose	15.4667
WT	mat a	Glucose	15.3667
WT	mat a	Glucose	15.2667
NCU11353	mat a	Glucose	14.0667
NCU11353	mat a	Glucose	14.2667
NCU11353	mat a	Glucose	15.0667
NCU11353	mat a	Glucose	15.8333
NCU11353	mat a	Glucose	15.4333
NCU11353	mat a	Glucose	15.7333
NCU11353	mat A	Glucose	14.2667
NCU11353	mat A	Glucose	13.2667
NCU11353	mat A	Glucose	14.1667
NCU11353	mat A	Glucose	17.7333
NCU11353	mat A	Glucose	15.4333
NCU11353	mat A	Glucose	14.6333
NCU10107	mat a	Glucose	14.7667
NCU10107	mat a	Glucose	14.8667
NCU10107	mat a	Glucose	15.0667
NCU09533	mat a	Glucose	17.233
NCU09533	mat a	Glucose	17.033
NCU09533	mat a	Glucose	16.133
NCU09533	mat a	Glucose	14.7667
NCU09533	mat a	Glucose	14.2667
NCU09533	mat a	Glucose	14.9667
NCU09533	mat a	Glucose	18.9333
NCU09533	mat a	Glucose	18.2333
NCU09533	mat a	Glucose	15.4333
NCU09533	mat a	Glucose	22.8667
NCU09533	mat a	Glucose	17.4667
NCU09533	mat a	Glucose	17.5667
NCU09533	mat A	Glucose	17.733
NCU09533	mat A	Glucose	18.933
NCU09533	mat A	Glucose	18.033
NCU09533	mat A	Glucose	17.7667
NCU09533	mat A	Glucose	16.0667
NCU09533	mat A	Glucose	15.6667
NCU09533	mat A	Glucose	15.5333
NCU09533	mat A	Glucose	17.9333
NCU09533	mat A	Glucose	16.2333
NCU09533	mat A	Glucose	18.8667
NCU09533	mat A	Glucose	18.9667
NCU09533	mat A	Glucose	17.5667
NCU09532	mat A	Glucose	14.633
NCU09532	mat A	Glucose	14.433
NCU09532	mat A	Glucose	14.933
NCU09532	mat A	Glucose	12.9667
NCU09532	mat A	Glucose	12.4667
NCU09532	mat A	Glucose	13.0667
NCU09532	mat a	Glucose	16.533
NCU09532	mat a	Glucose	17.233
NCU09532	mat a	Glucose	18.333
NCU09532	mat a	Glucose	16.7667
NCU09532	mat a	Glucose	15.7667
NCU09532	mat a	Glucose	16.5667
NCU09034	mat A	Glucose	17.633
NCU09034	mat A	Glucose	17.133
NCU09034	mat A	Glucose	16.333
NCU09034	mat A	Glucose	18.1333
NCU09034	mat A	Glucose	17.3333
NCU09034	mat A	Glucose	16.3333
NCU09034	mat a	Glucose	16.8333
NCU09034	mat a	Glucose	14.7333
NCU09034	mat a	Glucose	16.3333
NCU08943	mat a	Glucose	13.9667
NCU08943	mat a	Glucose	13.8667
NCU08943	mat a	Glucose	13.9667
NCU08943	mat A	Glucose	16.4667
NCU08943	mat A	Glucose	16.0667
NCU08943	mat A	Glucose	15.7667
NCU08516	mat a	Glucose	16.533
NCU08516	mat a	Glucose	16.433
NCU08516	mat a	Glucose	16.633
NCU08516	mat a	Glucose	15.4667
NCU08516	mat a	Glucose	15.2667
NCU08516	mat a	Glucose	14.8667
NCU08384	mat a	Glucose	17.3667
NCU08384	mat a	Glucose	15.1667
NCU08384	mat a	Glucose	17.7667
NCU08384	mat a	Glucose	16.5333
NCU08384	mat a	Glucose	15.8333
NCU08384	mat a	Glucose	16.6333
NCU07022	mat A	Glucose	16.5333
NCU07022	mat A	Glucose	17.8333
NCU07022	mat A	Glucose	16.7333
NCU07022	mat A	Glucose	15.7667
NCU07022	mat A	Glucose	17.2667
NCU07022	mat A	Glucose	19.2667
NCU06142	mat a	Glucose	16.7667
NCU06142	mat a	Glucose	16.8667
NCU06142	mat a	Glucose	17.7667
NCU06142	mat A	Glucose	16.3667
NCU06142	mat A	Glucose	18.0667
NCU06142	mat A	Glucose	15.4667
NCU05576	mat a	Glucose	16.2333
NCU05576	mat a	Glucose	13.5333
NCU05576	mat a	Glucose	14.7333
NCU05576	mat A	Glucose	16.9333
NCU05576	mat A	Glucose	15.9333
NCU05576	mat A	Glucose	18.3333
NCU05151	mat A	Glucose	15.6667
NCU05151	mat A	Glucose	16.1667
NCU05151	mat A	Glucose	15.6667
NCU04510	mat a	Glucose	15.5667
NCU04510	mat A	Glucose	16.6667
NCU04510	mat A	Glucose	17.0667
NCU04510	mat A	Glucose	16.3667
NCU04510	mat A	Glucose	16.3333
NCU04510	mat A	Glucose	17.5333
NCU04510	mat A	Glucose	16.4333
NCU04510	mat A	Glucose	14.3667
NCU04510	mat A	Glucose	14.6667
NCU04510	mat A	Glucose	15.8667
NCU04510	mat a	Glucose	16.5667
NCU04510	mat a	Glucose	15.8667
NCU04510	mat a	Glucose	16.6333
NCU04510	mat a	Glucose	17.1333
NCU04510	mat a	Glucose	16.0333
NCU04510	mat a	Glucose	13.8667
NCU04510	mat a	Glucose	14.0667
NCU04510	mat a	Glucose	13.0667
NCU04460	mat a	Glucose	17.333
NCU04460	mat a	Glucose	16.333
NCU04460	mat a	Glucose	13.933
NCU04460	mat a	Glucose	15.9667
NCU04460	mat a	Glucose	16.6667
NCU04460	mat a	Glucose	16.3667
NCU04460	mat a	Glucose	16.2333
NCU04460	mat a	Glucose	14.5333
NCU04460	mat a	Glucose	13.4333
NCU04460	mat a	Glucose	11.4667
NCU04460	mat a	Glucose	11.4667
NCU04460	mat a	Glucose	10.8667
NCU04460	mat A	Glucose	16.033
NCU04460	mat A	Glucose	14.033
NCU04460	mat A	Glucose	14.333
NCU04460	mat A	Glucose	14.8333
NCU04460	mat A	Glucose	13.5333
NCU04460	mat A	Glucose	14.6333
NCU04460	mat A	Glucose	13.8667
NCU04460	mat A	Glucose	12.0667
NCU04460	mat A	Glucose	14.3667
NCU04442	mat A	Glucose	10.1667
NCU04442	mat A	Glucose	11.9667
NCU04442	mat A	Glucose	14.3667
NCU04442	mat a	Glucose	15.4333
NCU04442	mat a	Glucose	16.3333
NCU04442	mat a	Glucose	15.8333
NCU04442	mat a	Glucose	13.4667
NCU04442	mat a	Glucose	14.5667
NCU04442	mat a	Glucose	13.3667
NCU04339	mat a	Glucose	16.9667
NCU04339	mat a	Glucose	15.6667
NCU04339	mat a	Glucose	15.3667
NCU03803	mat a	Glucose	15.0667
NCU03803	mat a	Glucose	15.1667
NCU03803	mat a	Glucose	15.0667
NCU03803	mat a	Glucose	17.0333
NCU03803	mat a	Glucose	18.1333
NCU03803	mat a	Glucose	16.1333
NCU03803	mat A	Glucose	16.3333
NCU03803	mat A	Glucose	16.8333
NCU03803	mat A	Glucose	17.3333
NCU03605	mat a	Glucose	16.233
NCU03605	mat a	Glucose	16.933
NCU03605	mat a	Glucose	16.933
NCU03605	mat a	Glucose	16.5667
NCU03605	mat a	Glucose	16.7667
NCU03605	mat a	Glucose	16.9667
NCU03605	mat A	Glucose	17.033
NCU03605	mat A	Glucose	16.633
NCU03605	mat A	Glucose	18.033
NCU03605	mat A	Glucose	17.2667
NCU03605	mat A	Glucose	16.8667
NCU03605	mat A	Glucose	18.4667
NCU03086	mat a	Glucose	16.533
NCU03086	mat a	Glucose	15.733
NCU03086	mat a	Glucose	16.233
NCU03086	mat a	Glucose	15.5667
NCU03086	mat a	Glucose	14.6667
NCU03086	mat a	Glucose	15.1667
NCU02734	mat A	Glucose	15.7667
NCU02734	mat A	Glucose	17.2667
NCU02734	mat A	Glucose	13.8667
NCU02542	mat a	Glucose	17.7333
NCU02542	mat a	Glucose	16.2333
NCU02542	mat a	Glucose	16.6333
NCU01906	mat a	Glucose	17.333
NCU01906	mat a	Glucose	17.233
NCU01906	mat a	Glucose	16.033
NCU01906	mat a	Glucose	16.3667
NCU01906	mat a	Glucose	15.3667
NCU01906	mat a	Glucose	15.4667
NCU01906	mat a	Glucose	18.8667
NCU01906	mat a	Glucose	18.0667
NCU01906	mat a	Glucose	16.6667
NCU01905	mat a	Glucose	14.9667
NCU01905	mat a	Glucose	14.4667
NCU01905	mat a	Glucose	13.5667
NCU01905	mat a	Glucose	16.2333
NCU01905	mat a	Glucose	15.9333
NCU01905	mat a	Glucose	18.2333
NCU01905	mat a	Glucose	11.2667
NCU01905	mat a	Glucose	15.6667
NCU01905	mat a	Glucose	15.3667
NCU00891	mat a	Glucose	17.0667
NCU00891	mat a	Glucose	14.5667
NCU00891	mat a	Glucose	15.9667
NCU00891	mat a	Glucose	15.2333
NCU00891	mat a	Glucose	15.5333
NCU00891	mat a	Glucose	15.8333
NCU00891	mat a	Glucose	16.4333
NCU00891	mat a	Glucose	15.6333
NCU00891	mat a	Glucose	16.0333
NCU00891	mat a	Glucose	13.6667
NCU00891	mat a	Glucose	14.0667
NCU00891	mat a	Glucose	15.3667
NCU00643	mat A	Glucose	16.9667
NCU00643	mat A	Glucose	18.6667
NCU00643	mat A	Glucose	16.4667
NCU00643	mat A	Glucose	16.2333
NCU00643	mat A	Glucose	16.0333
NCU00643	mat A	Glucose	18.6333
NCU00643	mat A	Glucose	18.7
NCU00643	mat A	Glucose	17.8
NCU00643	mat A	Glucose	18.7
NCU00643	mat A	Glucose	14.2667
NCU00643	mat A	Glucose	14.5667
NCU00643	mat A	Glucose	14.0667
NCU00575	mat a	Glucose	13.633
NCU00575	mat a	Glucose	13.433
NCU00575	mat a	Glucose	15.933
NCU00575	mat a	Glucose	14.9667
NCU00575	mat a	Glucose	14.5667
NCU00575	mat a	Glucose	14.9667
NCU00575	mat a	Glucose	12.3333
NCU00575	mat a	Glucose	16.1333
NCU00575	mat a	Glucose	15.8333
NCU00575	mat a	Glucose	12.5667
NCU00575	mat a	Glucose	11.5667
NCU00575	mat a	Glucose	12.9667
NCU00575	mat A	Glucose	18.133
NCU00575	mat A	Glucose	15.633
NCU00575	mat A	Glucose	16.333
NCU00575	mat A	Glucose	14.3333
NCU00575	mat A	Glucose	12.1333
NCU00575	mat A	Glucose	14.5333
NCU00575	mat A	Glucose	15.5667
NCU00575	mat A	Glucose	14.8667
NCU00575	mat A	Glucose	15.4667

## Sheet: Arabinose
Gene deleted (NCU number)	Mating type	Carbon source	Mycelial mass (mg)	Mycelial mass relative to glucose
WT	mat A	Arabinose	7.8	0.473205
WT	mat A	Arabinose	6.6	0.400404
WT	mat A	Arabinose	9.4	0.570273
WT	mat A	Arabinose	4.06667	0.218638
WT	mat A	Arabinose	3.26667	0.175627
WT	mat A	Arabinose	2.96667	0.159498
WT	mat A	Arabinose	10.4667	0.538593
WT	mat A	Arabinose	10.4667	0.538593
WT	mat A	Arabinose	9.96667	0.512864
WT	mat a	Arabinose	5.7	0.354772
WT	mat a	Arabinose	6.2	0.385892
WT	mat a	Arabinose	6.3	0.392116
WT	mat a	Arabinose	2.46667	0.138577
WT	mat a	Arabinose	4.66667	0.262172
WT	mat a	Arabinose	2.76667	0.155431
WT	mat a	Arabinose	8.36667	0.545652
WT	mat a	Arabinose	7.36667	0.480435
WT	mat a	Arabinose	6.96667	0.454348
NCU11353	mat a	Arabinose	1.16667	0.0744681
NCU11353	mat a	Arabinose	0.966667	0.0617021
NCU11353	mat a	Arabinose	1.46667	0.093617
NCU11353	mat A	Arabinose	0.566667	0.0355649
NCU11353	mat A	Arabinose	0.766667	0.0481172
NCU11353	mat A	Arabinose	0.466667	0.0292887
NCU08943	mat a	Arabinose	4.3	0.288591
NCU08943	mat a	Arabinose	3.3	0.221477
NCU08943	mat a	Arabinose	3.8	0.255034
NCU08943	mat A	Arabinose	6.2	0.385093
NCU08943	mat A	Arabinose	6.4	0.397516
NCU08943	mat A	Arabinose	7.9	0.490683
NCU08384	mat a	Arabinose	0.7	0.0417495
NCU08384	mat a	Arabinose	0.9	0.0536779
NCU08384	mat a	Arabinose	0.6	0.0357853
NCU04510	mat a	Arabinose	6.9	0.43125
NCU04510	mat a	Arabinose	6.8	0.425
NCU04510	mat a	Arabinose	5.1	0.31875
NCU04510	mat A	Arabinose	7.6	0.45509
NCU04510	mat A	Arabinose	7.9	0.473054
NCU04510	mat A	Arabinose	6.1	0.365269
NCU03803	mat a	Arabinose	6.8	0.450331
NCU03803	mat a	Arabinose	6.5	0.430464
NCU03803	mat a	Arabinose	5.5	0.364238
NCU01906	mat a	Arabinose	7.96667	0.445896
NCU01906	mat a	Arabinose	7.26667	0.406716
NCU01906	mat a	Arabinose	5.86667	0.328358
NCU01905	mat a	Arabinose	4.56667	0.271825
NCU01905	mat a	Arabinose	3.76667	0.224206
NCU01905	mat a	Arabinose	4.16667	0.248016
NCU00891	mat a	Arabinose	3.4	0.195777
NCU00891	mat a	Arabinose	3.6	0.207294
NCU00891	mat a	Arabinose	4.2	0.241843
NCU00643	mat a	Arabinose	1.7	0.101392
NCU00643	mat a	Arabinose	1.5	0.0894632
NCU00643	mat a	Arabinose	1.2	0.0715706

## Sheet: Mannose
Gene deleted (NCU number)	Mating type	Carbon source	Mycelial mass (mg)	Mycelial mass relative to glucose
WT	mat a	Mannose	16.0667	0.974722
WT	mat a	Mannose	15.8667	0.962588
WT	mat a	Mannose	15.5667	0.944388
WT	mat a	Mannose	13.5333	0.777778
WT	mat a	Mannose	13.9333	0.800766
WT	mat a	Mannose	14.4333	0.829502
WT	mat A	Mannose	16.0667	1
WT	mat A	Mannose	14.0667	0.875519
WT	mat A	Mannose	15.2667	0.950207
WT	mat A	Mannose	18.6333	1.07707
WT	mat A	Mannose	18.2333	1.05395
WT	mat A	Mannose	17.5333	1.01349
NCU02542	mat a	Mannose	17.0333	1.00988
NCU02542	mat a	Mannose	16.4333	0.974308
NCU02542	mat a	Mannose	17.4333	1.0336

## Sheet: Xylose
Gene deleted (NCU number)	Mating type	Carbon source	Mycelial mass (mg)	Mycelial mass relative to glucose
WT	mat A	Xylose	11.6667	0.707786
WT	mat A	Xylose	12.9667	0.786653
WT	mat A	Xylose	10.7667	0.653185
WT	mat A	Xylose	14.6333	0.840996
WT	mat A	Xylose	15.6333	0.898467
WT	mat A	Xylose	15.4333	0.886973
WT	mat A	Xylose	16.1333	1.0211
WT	mat A	Xylose	13.7333	0.869198
WT	mat A	Xylose	14.4333	0.913502
WT	mat A	Xylose	16.0667	1.2359
WT	mat A	Xylose	10.6667	0.820513
WT	mat A	Xylose	14.7667	1.1359
WT	mat A	Xylose	18.2333	0.980287
WT	mat A	Xylose	16.4333	0.883513
WT	mat A	Xylose	13.3333	0.716846
WT	mat A	Xylose	13.4667	0.692967
WT	mat A	Xylose	13.5667	0.698113
WT	mat A	Xylose	13.8667	0.713551
WT	mat a	Xylose	13.1667	0.819502
WT	mat a	Xylose	10.7667	0.670124
WT	mat a	Xylose	13.5667	0.844398
WT	mat a	Xylose	14.0333	0.811175
WT	mat a	Xylose	13.7333	0.793834
WT	mat a	Xylose	14.5333	0.840077
WT	mat a	Xylose	13.7333	0.869198
WT	mat a	Xylose	11.3333	0.7173
WT	mat a	Xylose	13.1333	0.831224
WT	mat a	Xylose	14.1667	1.12137
WT	mat a	Xylose	13.9667	1.10554
WT	mat a	Xylose	14.9667	1.1847
WT	mat a	Xylose	13.7333	0.771536
WT	mat a	Xylose	14.2333	0.799625
WT	mat a	Xylose	13.8333	0.777154
WT	mat a	Xylose	12.8667	0.83913
WT	mat a	Xylose	13.1667	0.858696
WT	mat a	Xylose	11.4667	0.747826
NCU11353	mat a	Xylose	-0.833333	-0.0576037
NCU11353	mat a	Xylose	-0.633333	-0.0437788
NCU11353	mat a	Xylose	-0.533333	-0.0368664
NCU11353	mat A	Xylose	-0.833333	-0.059952
NCU11353	mat A	Xylose	-0.733333	-0.0527578
NCU11353	mat A	Xylose	-0.733333	-0.0527578
NCU10107	mat a	Xylose	9.16667	0.615213
NCU10107	mat a	Xylose	8.06667	0.541387
NCU10107	mat a	Xylose	8.96667	0.60179
NCU08384	mat a	Xylose	3.73333	0.228571
NCU08384	mat a	Xylose	3.03333	0.185714
NCU08384	mat a	Xylose	2.83333	0.173469
NCU06142	mat a	Xylose	5.06667	0.29572
NCU06142	mat a	Xylose	9.56667	0.558366
NCU06142	mat a	Xylose	11.0667	0.645914
NCU06142	mat A	Xylose	10.6667	0.641283
NCU06142	mat A	Xylose	11.6667	0.701403
NCU06142	mat A	Xylose	11.9667	0.719439
NCU05151	mat A	Xylose	9.16667	0.578947
NCU05151	mat A	Xylose	10.5667	0.667368
NCU05151	mat A	Xylose	11.5667	0.730526
NCU04510	mat a	Xylose	10.1667	0.635417
NCU04510	mat a	Xylose	8.06667	0.504167
NCU04510	mat a	Xylose	7.06667	0.441667
NCU04510	mat a	Xylose	15.0333	0.905622
NCU04510	mat a	Xylose	15.4333	0.929719
NCU04510	mat a	Xylose	12.7333	0.767068
NCU04510	mat a	Xylose	13.6667	1
NCU04510	mat a	Xylose	13.5667	0.992683
NCU04510	mat a	Xylose	15.1667	1.10976
NCU04510	mat A	Xylose	16.8333	1.00398
NCU04510	mat A	Xylose	15.4333	0.920477
NCU04510	mat A	Xylose	16.8333	1.00398
NCU04510	mat A	Xylose	14.5667	0.973274
NCU04510	mat A	Xylose	15.3667	1.02673
NCU04510	mat A	Xylose	14.1667	0.946548
NCU04339	mat a	Xylose	9.76667	0.610417
NCU04339	mat a	Xylose	10.6667	0.666667
NCU04339	mat a	Xylose	10.5667	0.660417
NCU01906	mat a	Xylose	13.9667	0.781716
NCU01906	mat a	Xylose	14.2667	0.798507
NCU01906	mat a	Xylose	13.4667	0.753731
NCU01905	mat a	Xylose	8.86667	0.618605
NCU01905	mat a	Xylose	8.86667	0.618605
NCU01905	mat a	Xylose	9.36667	0.653488
NCU01905	mat a	Xylose	14.7333	0.876984
NCU01905	mat a	Xylose	14.1333	0.84127
NCU01905	mat a	Xylose	14.4333	0.859127
NCU00891	mat a	Xylose	0.733333	0.0472103
NCU00891	mat a	Xylose	0.933333	0.0600858
NCU00891	mat a	Xylose	0.633333	0.0407725
NCU00643	mat a	Xylose	14.3333	0.810556
NCU00643	mat a	Xylose	11.9333	0.674835
NCU00643	mat a	Xylose	13.5333	0.765316

## Sheet: Galactose
Gene deleted (NCU number)	Mating type	Carbon source	Mycelial mass (mg)	Mycelial mass relative to glucose
WT	mat A	Galactose	10.8667	0.687764
WT	mat A	Galactose	13.4667	0.852321
WT	mat A	Galactose	14.8667	0.940928
WT	mat A	Galactose	11.2333	0.666008
WT	mat A	Galactose	11.4333	0.677866
WT	mat A	Galactose	9.33333	0.55336
WT	mat A	Galactose	8.03333	0.494867
WT	mat A	Galactose	8.03333	0.494867
WT	mat A	Galactose	11.0333	0.679671
WT	mat A	Galactose	18.7	1.43846
WT	mat A	Galactose	9.2	0.707692
WT	mat A	Galactose	11.1	0.853846
WT	mat A	Galactose	7	0.376344
WT	mat A	Galactose	4.5	0.241935
WT	mat A	Galactose	4.1	0.22043
WT	mat a	Galactose	12.2667	0.776371
WT	mat a	Galactose	13.8667	0.877637
WT	mat a	Galactose	10.9667	0.694093
WT	mat a	Galactose	6.13333	0.414414
WT	mat a	Galactose	5.83333	0.394144
WT	mat a	Galactose	7.63333	0.515766
WT	mat a	Galactose	11.1	0.878628
WT	mat a	Galactose	8.7	0.688654
WT	mat a	Galactose	8.4	0.664908
WT	mat a	Galactose	5.2	0.292135
WT	mat a	Galactose	5.6	0.314607
WT	mat a	Galactose	5.9	0.331461
WT	mat a	Galactose	11.7333	0.765217
WT	mat a	Galactose	10.9333	0.713043
WT	mat a	Galactose	9.63333	0.628261
WT	mat a	Galactose	9.83333	0.639913
WT	mat a	Galactose	9.93333	0.646421
WT	mat a	Galactose	10.1333	0.659436
NCU08516	mat a	Galactose	7.73333	0.508772
NCU08516	mat a	Galactose	4.63333	0.304825
NCU08516	mat a	Galactose	4.63333	0.304825
NCU08384	mat a	Galactose	5.36667	0.328571
NCU08384	mat a	Galactose	2.86667	0.17551
NCU08384	mat a	Galactose	4.36667	0.267347
NCU05576	mat a	Galactose	3.8	0.25618
NCU05576	mat a	Galactose	4.4	0.296629
NCU05576	mat a	Galactose	2.9	0.195506
NCU05576	mat A	Galactose	4.5	0.263672
NCU05576	mat A	Galactose	4.3	0.251953
NCU05576	mat A	Galactose	6.6	0.386719
NCU04460	mat a	Galactose	6.23333	0.381633
NCU04460	mat a	Galactose	6.63333	0.406122
NCU04460	mat a	Galactose	8.33333	0.510204
NCU04460	mat a	Galactose	6.43333	0.436652
NCU04460	mat a	Galactose	6.53333	0.443439
NCU04460	mat a	Galactose	7.13333	0.484163
NCU04460	mat a	Galactose	4.3	0.381657
NCU04460	mat a	Galactose	7.9	0.701183
NCU04460	mat a	Galactose	8	0.710059
NCU04460	mat A	Galactose	1.73333	0.12093
NCU04460	mat A	Galactose	1.83333	0.124153
NCU04460	mat A	Galactose	2.73333	0.185102
NCU04460	mat A	Galactose	3.5	0.260546
NCU04460	mat A	Galactose	3.7	0.275434
NCU04460	mat A	Galactose	2.5	0.186104
NCU04442	mat A	Galactose	5.9	0.484932
NCU04442	mat A	Galactose	7.6	0.624658
NCU04442	mat A	Galactose	9.7	0.79726
NCU04442	mat a	Galactose	1.06667	0.0672269
NCU04442	mat a	Galactose	2.26667	0.142857
NCU04442	mat a	Galactose	2.96667	0.186975
NCU04442	mat a	Galactose	4.7	0.34058
NCU04442	mat a	Galactose	2.9	0.210145
NCU04442	mat a	Galactose	1.2	0.0869565
NCU01906	mat a	Galactose	11.6333	0.651119
NCU01906	mat a	Galactose	9.43333	0.527985
NCU01906	mat a	Galactose	7.93333	0.44403
NCU01905	mat a	Galactose	19.2	1.14286
NCU01905	mat a	Galactose	22.8	1.35714
NCU01905	mat a	Galactose	21.5	1.27976
NCU00891	mat a	Galactose	-0.666667	-0.0464037
NCU00891	mat a	Galactose	0.433333	0.0301624
NCU00891	mat a	Galactose	0.833333	0.0580046
NCU00643	mat a	Galactose	0.133333	0.00932401
NCU00643	mat a	Galactose	2.03333	0.142191
NCU00643	mat a	Galactose	-1.06667	-0.0745921
NCU00575	mat a	Galactose	9.23333	0.622472
NCU00575	mat a	Galactose	9.13333	0.61573
NCU00575	mat a	Galactose	12.2333	0.824719
NCU00575	mat a	Galactose	8.13333	0.55079
NCU00575	mat a	Galactose	9.83333	0.665914
NCU00575	mat a	Galactose	12.3	0.994609
NCU00575	mat a	Galactose	8.2	0.663073
NCU00575	mat a	Galactose	9.9	0.800539
NCU00575	mat A	Galactose	3.93333	0.287805
NCU00575	mat A	Galactose	4.53333	0.331707
NCU00575	mat A	Galactose	6.33333	0.463415
NCU00575	mat A	Galactose	8	0.522876
NCU00575	mat A	Galactose	7.4	0.48366
NCU00575	mat A	Galactose	13.7	0.895425

## Sheet: Rhamnose
Gene deleted (NCU number)	Mating type	Carbon source	Mycelial mass (mg)	Mycelial mass relative to glucose
WT	mat A	Rhamnose	7.66667	0.485232
WT	mat A	Rhamnose	7.06667	0.447257
WT	mat A	Rhamnose	8.56667	0.542194
WT	mat A	Rhamnose	5	0.296443
WT	mat A	Rhamnose	8	0.474308
WT	mat A	Rhamnose	9.2	0.545455
WT	mat A	Rhamnose	12.1667	0.935897
WT	mat A	Rhamnose	11.6667	0.897436
WT	mat A	Rhamnose	13.3667	1.02821
WT	mat a	Rhamnose	8.86667	0.561181
WT	mat a	Rhamnose	8.26667	0.523207
WT	mat a	Rhamnose	7.86667	0.49789
WT	mat a	Rhamnose	10.8	0.70282
WT	mat a	Rhamnose	6.8	0.442516
WT	mat a	Rhamnose	10.6	0.689805
WT	mat a	Rhamnose	13.4667	1.06596
WT	mat a	Rhamnose	12.2667	0.970976
WT	mat a	Rhamnose	9.46667	0.74934
NCU09034	mat a	Rhamnose	2.06667	0.129436
NCU09034	mat a	Rhamnose	2.16667	0.135699
NCU09034	mat a	Rhamnose	2.16667	0.135699
NCU09034	mat A	Rhamnose	1.36667	0.0791506
NCU09034	mat A	Rhamnose	1.56667	0.0907336
NCU09034	mat A	Rhamnose	1.66667	0.0965251
NCU03605	mat a	Rhamnose	1.1	0.0656064
NCU03605	mat a	Rhamnose	1.5	0.0894632
NCU03605	mat a	Rhamnose	1.4	0.083499
NCU03605	mat A	Rhamnose	2.1	0.119772
NCU03605	mat A	Rhamnose	2.1	0.119772
NCU03605	mat A	Rhamnose	2.4	0.136882
NCU03086	mat a	Rhamnose	10	0.660793
NCU03086	mat a	Rhamnose	11.7	0.773128
NCU03086	mat a	Rhamnose	11.4	0.753304
NCU02734	mat A	Rhamnose	5.86667	0.375267
NCU02734	mat A	Rhamnose	4.76667	0.304904
NCU02734	mat A	Rhamnose	4.86667	0.311301

## Sheet: Galacturonic Acid
Gene deleted (NCU number)	Mating type	Carbon source	Mycelial mass (mg)	Mycelial mass relative to glucose
WT	mat A	Galacturonic acid	10.3667	0.614625
WT	mat A	Galacturonic acid	15.7667	0.934783
WT	mat A	Galacturonic acid	11.4667	0.679842
WT	mat A	Galacturonic acid	9.83333	0.506003
WT	mat A	Galacturonic acid	12.3333	0.634648
WT	mat A	Galacturonic acid	13.6333	0.701544
WT	mat a	Galacturonic acid	12.8667	0.83731
WT	mat a	Galacturonic acid	12.5667	0.817787
WT	mat a	Galacturonic acid	13.2667	0.863341
WT	mat a	Galacturonic acid	5.13333	0.334783
WT	mat a	Galacturonic acid	8.23333	0.536957
WT	mat a	Galacturonic acid	10.1333	0.66087
NCU09533	mat a	Galacturonic acid	0.466667	0.0318182
NCU09533	mat a	Galacturonic acid	0.966667	0.0659091
NCU09533	mat a	Galacturonic acid	0.866667	0.0590909
NCU09533	mat A	Galacturonic acid	0.766667	0.0464646
NCU09533	mat A	Galacturonic acid	0.266667	0.0161616
NCU09533	mat A	Galacturonic acid	0.366667	0.0222222
NCU09532	mat A	Galacturonic acid	-0.233333	-0.0181818
NCU09532	mat A	Galacturonic acid	0.166667	0.012987
NCU09532	mat A	Galacturonic acid	-0.233333	-0.0181818
NCU09532	mat a	Galacturonic acid	-0.0333333	-0.00203666
NCU09532	mat a	Galacturonic acid	0.266667	0.0162933
NCU09532	mat a	Galacturonic acid	0.0666667	0.00407332
NCU01906	mat a	Galacturonic acid	1.66667	0.105932
NCU01906	mat a	Galacturonic acid	1.66667	0.105932
NCU01906	mat a	Galacturonic acid	-0.233333	-0.0148305
NCU01905	mat a	Galacturonic acid	3.63333	0.257683
NCU01905	mat a	Galacturonic acid	1.33333	0.0945626
NCU01905	mat a	Galacturonic acid	3.13333	0.222222

## Sheet: Glucuronic Acid
Gene deleted (NCU number)	Mating type	Carbon source	Mycelial mass (mg)	Mycelial mass relative to glucose
WT	mat a	Glucuronic acid	-1.3	-0.0855263
WT	mat a	Glucuronic acid	-0.8	-0.0526316
WT	mat a	Glucuronic acid	-0.5	-0.0328947
WT	mat A	Glucuronic acid	-0.5	-0.0334076
WT	mat A	Glucuronic acid	-0.6	-0.0400891
WT	mat A	Glucuronic acid	-1	-0.0668151
